# Supplementary material for: The impact of meteorological parameters on the number of applications to the emergency department with acute urticaria: A retrospective study
Source: PLoS One. 2023 Sep 13;18(9):e0290535. doi: 10.1371/journal.pone.0290535 (PMC10499204; doi:10.1371/journal.pone.0290535)
Supplement: S1 Data — (XLSX) [file pone.0290535.s001.xlsx]

## Sheet: Page 1
Patient Number	ICD-Code	Sunshine (hours)	Daily Max Actual Pressure (hPa)	Daily Max Temperature (°C)	Daily Min Actual Pressure (hPa)	Daily Min Temperature (°C)	Daily Average Actual Pressure (hPa)	Daily Average Cloudiness (8 Octa)	Daily Average Relative Humidity (%)	Daily Average Wind Speed (m/s)	Daily Average Temperature (°C)	Daily Total Global Insolation Radiation
1	L50.0	5.3	816.7	-2.8	813.1	-13.7	815.3	4.3	80.9	0.3	-8	63600
2	L50.0	5.3	816.7	-2.8	813.1	-13.7	815.3	4.3	80.9	0.3	-8	63600
3	L50.8	2.7	814.9	-2.2	811.4	-16	812.9	5.7	76.7	0.3	-9	60000
4	L50.0	1.5	813	1.3	808.7	-6.2	810	6.7	81.1	0.5	-2.8	97200
5	L50.0	1.5	813	1.3	808.7	-6.2	810	6.7	81.1	0.5	-2.8	97200
6	L50.0	1.5	813	1.3	808.7	-6.2	810	6.7	81.1	0.5	-2.8	97200
7	L50.0	2.6	814.1	4.7	809.4	0	811.9	5.6	67.5	1.8	1.5	136200
8	L50.0	0.4	809	1.7	799.1	-1.9	803.4	6.6	65.4	1.3	-0.3	70200
9	L50.0	0.4	809	1.7	799.1	-1.9	803.4	6.6	65.4	1.3	-0.3	70200
10	L50.0	0.4	809	1.7	799.1	-1.9	803.4	6.6	65.4	1.3	-0.3	70200
11	L50.0	0.4	809	1.7	799.1	-1.9	803.4	6.6	65.4	1.3	-0.3	70200
12	L50.0	0.8	809.5	2.9	801.2	-6.3	805.9	7	76.4	1.2	-3.4	101400
13	L50.0	0.8	809.5	2.9	801.2	-6.3	805.9	7	76.4	1.2	-3.4	101400
14	L50.0	0.8	809.5	2.9	801.2	-6.3	805.9	7	76.4	1.2	-3.4	101400
15	L50.0	0.4	809.8	-1.4	798.9	-11.7	802.3	6.7	74.1	2.1	-4.4	85800
16	L50.0	0.4	809.8	-1.4	798.9	-11.7	802.3	6.7	74.1	2.1	-4.4	85800
17	L50.0	0.4	809.8	-1.4	798.9	-11.7	802.3	6.7	74.1	2.1	-4.4	85800
18	L50.0	0.4	809.8	-1.4	798.9	-11.7	802.3	6.7	74.1	2.1	-4.4	85800
19	L50.0	0.4	809.8	-1.4	798.9	-11.7	802.3	6.7	74.1	2.1	-4.4	85800
20	L50.0	7.5	818.6	-7.8	816.3	-20	817.3	1.3	69	0.4	-14.4	152400
21	L50.0	4.8	815.9	-6.2	809.6	-17.3	812.4	2.1	68.5	0.4	-12.9	125400
22	L50.0	3	809.4	0.6	802.3	-13.3	805.8	5.4	67.4	0.6	-6.9	134400
23	L50.0	3	809.4	0.6	802.3	-13.3	805.8	5.4	67.4	0.6	-6.9	134400
24	L50.0	3	809.4	0.6	802.3	-13.3	805.8	5.4	67.4	0.6	-6.9	134400
25	L50.0	1.8	805.2	-0.6	801.8	-8.2	803.1	6.8	83.7	0.4	-4.6	116400
26	L50.0	0	807.2	1.9	805.7	-7	806.4	6.5	75.7	1.1	-1.7	54600
27	L50.8	7.8	814.4	-7	807.7	-16.2	812	0.1	68.5	0.5	-12.1	97200
28	L50.8	7.8	814.4	-7	807.7	-16.2	812	0.1	68.5	0.5	-12.1	97200
29	L50.0	7.8	814.4	-7	807.7	-16.2	812	0.1	68.5	0.5	-12.1	97200
30	L50.0	7.8	814.4	-7	807.7	-16.2	812	0.1	68.5	0.5	-12.1	97200
31	L50.0	7.4	815	-10.8	813.9	-19.9	814.4	0	68.1	0.4	-15.9	108600
32	L50.0	7.4	815	-10.8	813.9	-19.9	814.4	0	68.1	0.4	-15.9	108600
33	L50.0	7.4	815	-10.8	813.9	-19.9	814.4	0	68.1	0.4	-15.9	108600
34	L50.0	7.7	816.5	-8	815	-19.3	815.7	0	68.3	0.4	-15.1	121800
35	L50.0	7.7	816.5	-8	815	-19.3	815.7	0	68.3	0.4	-15.1	121800
36	L50.0	7.7	816.5	-8	815	-19.3	815.7	0	68.3	0.4	-15.1	121800
37	L50.0	7.4	813.9	-4.8	811.7	-16.7	812.5	1	66.1	0.4	-11.3	157200
38	L50.0	3	813.7	3.7	811.1	-9.4	812.5	5.6	75.8	0.6	-3.5	138000
39	L50.0	1.1	812.2	3.1	809.1	-2.7	810.4	6.5	79.4	0.5	-0.5	94800
40	L50.0	2.7	812.2	5.4	810.2	-4.7	811.3	5.4	71.9	1	-0.4	144000
41	L50.0	2.7	812.2	5.4	810.2	-4.7	811.3	5.4	71.9	1	-0.4	144000
42	L50.0	2.7	812.2	5.4	810.2	-4.7	811.3	5.4	71.9	1	-0.4	144000
43	L50.0	2.7	812.2	5.4	810.2	-4.7	811.3	5.4	71.9	1	-0.4	144000
44	L50.0	2.7	812.2	5.4	810.2	-4.7	811.3	5.4	71.9	1	-0.4	144000
45	L50.0	2.7	812.2	5.4	810.2	-4.7	811.3	5.4	71.9	1	-0.4	144000
46	L50.0	2.3	810.5	6.9	806.8	-1.1	808.4	6.4	74.1	2.4	1.4	132600
47	L50.8	7.9	814.4	3.5	804.1	-5.9	808.9	2.6	74.3	0.5	-1.9	207600
48	L50.0	2.3	815.6	0.7	812.5	-10.9	814.3	2.6	73.9	0.5	-5.9	148800
49	L50.8	2.3	815.6	0.7	812.5	-10.9	814.3	2.6	73.9	0.5	-5.9	148800
50	L50.0	6.6	814.4	0.2	810.1	-10.1	811.8	4.5	80.7	0.6	-5.2	157800
51	L50.0	8	818.2	-1.1	814.8	-13.7	816.7	1	75.7	0.4	-8.9	221400
52	L50.0	7.8	822.3	-5.7	818.5	-17	820.6	0	73.3	0.3	-11.6	186000
53	L50.0	0	819.2	1.8	812.8	-6.6	815.5	6.7	83.8	0.6	-2.3	54600
54	L50.0	0	819.2	1.8	812.8	-6.6	815.5	6.7	83.8	0.6	-2.3	54600
55	L50.0	0	819.2	1.8	812.8	-6.6	815.5	6.7	83.8	0.6	-2.3	54600
56	L50.0	0	819.2	1.8	812.8	-6.6	815.5	6.7	83.8	0.6	-2.3	54600
57	L50.0	0	811.1	1.9	809.4	-4.3	810.1	6.7	88.8	0.6	-1.4	120600
58	L50.0	0	811.1	1.9	809.4	-4.3	810.1	6.7	88.8	0.6	-1.4	120600
59	L50.0	0.1	811.9	1.6	810.6	-3.9	811.1	6.8	90.8	0.4	-1.8	99600
60	L50.8	0.1	811.9	1.6	810.6	-3.9	811.1	6.8	90.8	0.4	-1.8	99600
61	L50.8	0.1	811.9	1.6	810.6	-3.9	811.1	6.8	90.8	0.4	-1.8	99600
62	L50.8	0.8	812.6	1.4	810.8	-5.5	811.6	6.5	89.5	0.5	-2	103800
63	L50.0	2.2	811.9	0.7	807.8	-8.6	809.9	5.7	87.5	0.6	-4.4	136200
64	L50.0	1.5	816.5	2.9	812.4	-8.1	814.4	5.5	75.8	0.6	-2.6	184800
65	L50.8	1.5	816.5	2.9	812.4	-8.1	814.4	5.5	75.8	0.6	-2.6	184800
66	L50.0	1.5	816.5	2.9	812.4	-8.1	814.4	5.5	75.8	0.6	-2.6	184800
67	L50.0	1.5	816.5	2.9	812.4	-8.1	814.4	5.5	75.8	0.6	-2.6	184800
68	L50.0	1.5	816.5	2.9	812.4	-8.1	814.4	5.5	75.8	0.6	-2.6	184800
69	L50.0	9	817.5	-0.6	814.8	-12.8	816.5	0	77.9	0.4	-6.3	241200
70	L50.0	4.4	814.8	-0.2	801.9	-15.1	809.2	2.6	80.5	0.5	-6	184800
71	L50.0	4.4	814.8	-0.2	801.9	-15.1	809.2	2.6	80.5	0.5	-6	184800
72	L50.8	0	801.1	1.7	796.1	-3.4	797.7	7	91.8	0.4	-1.6	22200
73	L50.0	2	798.6	-2.9	795.8	-7.5	797	6.8	87.4	1.2	-4.8	30600
74	L50.0	6.2	802.3	-1.7	798.8	-13.4	800.4	3.8	68.5	1.7	-7.1	102600
75	L50.0	6.7	803.6	2.3	802.7	-4.9	803.1	3.1	64.7	4.7	-2	319800
76	L50.0	6.7	803.6	2.3	802.7	-4.9	803.1	3.1	64.7	4.7	-2	319800
77	L50.0	6.7	803.6	2.3	802.7	-4.9	803.1	3.1	64.7	4.7	-2	319800
78	L50.0	6.7	803.6	2.3	802.7	-4.9	803.1	3.1	64.7	4.7	-2	319800
79	L50.0	6.7	803.6	2.3	802.7	-4.9	803.1	3.1	64.7	4.7	-2	319800
80	L50.0	0.8	808.8	2.2	802.9	-3.5	805.8	6.7	78.3	2.9	-1.1	190200
81	L50.0	2	811.2	-0.4	808.7	-10.3	809.6	3.7	79.3	0.4	-5	191400
82	L50.0	0	813.2	0.1	808.1	-5.1	810.3	6.4	83.9	0.7	-2.3	74400
83	L50.8	9.7	819.9	2.2	813.5	-9.7	816.9	1.6	69	1	-3.8	345600
84	L50.0	9.7	819.9	2.2	813.5	-9.7	816.9	1.6	69	1	-3.8	345600
85	L50.0	9.7	819.9	2.2	813.5	-9.7	816.9	1.6	69	1	-3.8	345600
86	L50.0	9.7	819.9	2.2	813.5	-9.7	816.9	1.6	69	1	-3.8	345600
87	L50.0	9.2	821.2	0.8	818.6	-12.1	820.3	0.5	75	0.5	-5.7	281400
88	L50.0	9.2	821.2	0.8	818.6	-12.1	820.3	0.5	75	0.5	-5.7	281400
89	L50.0	9.2	821.2	0.8	818.6	-12.1	820.3	0.5	75	0.5	-5.7	281400
90	L50.0	9.2	821.2	0.8	818.6	-12.1	820.3	0.5	75	0.5	-5.7	281400
91	L50.8	9.2	821.2	0.8	818.6	-12.1	820.3	0.5	75	0.5	-5.7	281400
92	L50.0	7.6	818.4	1.8	812.5	-9.8	815	1.1	75.3	0.4	-4.9	271800
93	L50.0	7.6	818.4	1.8	812.5	-9.8	815	1.1	75.3	0.4	-4.9	271800
94	L50.0	5.9	813.8	3.7	812.4	-8.8	813	2.3	74.5	0.5	-2.7	270000
95	L50.0	5.9	813.8	3.7	812.4	-8.8	813	2.3	74.5	0.5	-2.7	270000
96	L50.0	5.9	813.8	3.7	812.4	-8.8	813	2.3	74.5	0.5	-2.7	270000
97	L50.0	5.9	813.8	3.7	812.4	-8.8	813	2.3	74.5	0.5	-2.7	270000
98	L50.8	5.5	814.2	9	812.5	-3.3	813.5	3.3	68.7	1.3	1.9	279600
99	L50.0	0	813.5	6.8	809	1.7	811.2	5.8	65.7	2.5	3.9	121800
100	L50.8	0	813.5	6.8	809	1.7	811.2	5.8	65.7	2.5	3.9	121800
101	L50.8	0	813.5	6.8	809	1.7	811.2	5.8	65.7	2.5	3.9	121800
102	L50.0	0	813.5	6.8	809	1.7	811.2	5.8	65.7	2.5	3.9	121800
103	L50.0	0	813.5	6.8	809	1.7	811.2	5.8	65.7	2.5	3.9	121800
104	L50.0	0.2	807.1	5.4	806.1	-0.6	806.5	6.5	86.2	0.6	1.8	141600
105	L50.0	0.5	806.8	4.6	804.7	0	805.8	6.7	75.7	1.4	1.9	160200
106	L50.8	0.5	806.8	4.6	804.7	0	805.8	6.7	75.7	1.4	1.9	160200
107	L50.0	1.8	807.9	2.7	802.9	-4.5	804.9	4.4	81.6	1.1	-1.4	186600
108	L50.0	10.1	812.8	0	808.3	-10.2	811.2	0.9	59.4	1.3	-4.8	371400
109	L50.0	10.1	812.8	0	808.3	-10.2	811.2	0.9	59.4	1.3	-4.8	371400
110	L50.0	10.5	815.2	1.6	812.8	-10	814	0	60	0.7	-4.4	375600
111	L50.0	10.5	815.2	1.6	812.8	-10	814	0	60	0.7	-4.4	375600
112	L50.0	10.5	815.4	3.8	813.5	-8.5	814.3	1.8	61	0.5	-2.7	337200
113	L50.8	10.5	815.4	3.8	813.5	-8.5	814.3	1.8	61	0.5	-2.7	337200
114	L50.0	10.7	814.8	6	813.6	-6	814.2	0	65	0.6	-0.3	367800
115	L50.8	10.6	815.4	4.2	813.3	-5.7	814.3	0.1	66.2	0.6	-0.7	385800
116	L50.0	9.1	813.7	6.6	805.5	-6.9	810.1	2.6	64.4	1.5	-0.6	340800
117	L50.8	0.1	805.7	2.4	802.7	-4	804.3	6.5	78.1	1.6	-1.3	69000
118	L50.0	0.1	805.7	2.4	802.7	-4	804.3	6.5	78.1	1.6	-1.3	69000
119	L50.0	0.1	805.7	2.4	802.7	-4	804.3	6.5	78.1	1.6	-1.3	69000
120	L50.0	0.1	805.7	2.4	802.7	-4	804.3	6.5	78.1	1.6	-1.3	69000
121	L50.8	0.1	805.7	2.4	802.7	-4	804.3	6.5	78.1	1.6	-1.3	69000
122	L50.0	1.4	808.2	5.8	804.3	-1.8	806	6.3	80.8	1.5	0.9	224400
123	L50.0	4.4	812.2	6.8	810.6	-1.3	811.3	6.5	80.4	1.3	2	276600
124	L50.0	0.2	810	2.7	807	-2.9	808.4	7	90.8	0.7	-1.2	59400
125	L50.0	0.2	810	2.7	807	-2.9	808.4	7	90.8	0.7	-1.2	59400
126	L50.0	0	810	3.1	806	-1.4	807.8	6.6	82.4	3.9	0.3	111600
127	L50.0	1.7	806.8	4.5	802.5	-1.2	804.1	6	84.3	1.8	1.5	197400
128	L50.0	0.8	807.5	6.3	803.2	0	804.5	7	88.5	2.1	1.4	144600
129	L50.8	3.6	810.6	6.5	807.8	-0.8	809.3	6	74.2	2.1	2.1	232800
130	L50.0	0.1	812.5	7.6	809.8	0.4	810.9	6.6	80.4	1.3	3	138600
131	L50.0	0.4	812.4	7.5	809.8	0.3	811	5.8	76.6	0.7	4	133800
132	L50.0	0.4	812.4	7.5	809.8	0.3	811	5.8	76.6	0.7	4	133800
133	L50.8	8	812.6	12.7	810	-1.9	811.5	2	70.5	0.7	4.6	321600
134	L50.8	8	812.6	12.7	810	-1.9	811.5	2	70.5	0.7	4.6	321600
135	L50.8	0.8	810.9	7.4	809.1	3.1	809.8	6.1	81.8	0.8	5	104400
136	L50.0	0.8	810.9	7.4	809.1	3.1	809.8	6.1	81.8	0.8	5	104400
137	L50.0	0.8	810.9	7.4	809.1	3.1	809.8	6.1	81.8	0.8	5	104400
138	L50.0	0.8	810.9	7.4	809.1	3.1	809.8	6.1	81.8	0.8	5	104400
139	L50.8	0.8	810.9	7.4	809.1	3.1	809.8	6.1	81.8	0.8	5	104400
140	L50.8	0.8	810.9	7.4	809.1	3.1	809.8	6.1	81.8	0.8	5	104400
141	L50.0	10	811.5	9.9	810.6	-2.8	811	3.2	61	2	5.4	406200
142	L50.0	5.6	813.6	11.3	811.8	-0.9	812.3	3.3	65.2	1.2	4.6	297600
143	L50.0	10.2	815	13.8	813.8	-1.5	814.3	1.9	62.4	0.9	5.9	390600
144	L50.0	10.2	815	13.8	813.8	-1.5	814.3	1.9	62.4	0.9	5.9	390600
145	L50.0	10.2	815	13.8	813.8	-1.5	814.3	1.9	62.4	0.9	5.9	390600
146	L50.0	4.8	814.9	14.3	810.1	0.7	812.5	3.3	52.7	1	7.4	273600
147	L50.0	4.8	814.9	14.3	810.1	0.7	812.5	3.3	52.7	1	7.4	273600
148	L50.0	4.8	814.9	14.3	810.1	0.7	812.5	3.3	52.7	1	7.4	273600
149	L50.0	4.8	814.9	14.3	810.1	0.7	812.5	3.3	52.7	1	7.4	273600
150	L50.0	4.8	814.9	14.3	810.1	0.7	812.5	3.3	52.7	1	7.4	273600
151	L50.0	4.8	814.9	14.3	810.1	0.7	812.5	3.3	52.7	1	7.4	273600
152	L50.0	4.8	814.9	14.3	810.1	0.7	812.5	3.3	52.7	1	7.4	273600
153	L50.0	0.7	807.3	5.7	801.7	0.1	804.2	6.5	88.1	0.7	2.6	161400
154	L50.0	1.2	809.6	7.6	805.7	0	807.4	6.1	82.2	0.9	2.3	169800
155	L50.0	1.5	807.6	6.9	806.4	-0.4	806.9	6.6	71.1	1.4	2	196200
156	L50.0	0.3	807.2	4.4	804.8	-1.3	805.8	6.6	85	1.7	1.6	180600
157	L50.0	0.3	807.2	4.4	804.8	-1.3	805.8	6.6	85	1.7	1.6	180600
158	L50.0	1.6	810	4.8	804	0	806	6.9	79.8	2.7	1.5	221400
159	L50.0	1.6	810	4.8	804	0	806	6.9	79.8	2.7	1.5	221400
160	L50.0	1.6	810	4.8	804	0	806	6.9	79.8	2.7	1.5	221400
161	L50.8	0	819	4.8	810.5	-0.7	814.8	5.9	67.8	1	1.8	132000
162	L50.0	6.8	820.9	10.6	818.5	-2	819.6	4.2	53.3	0.9	4	379200
163	L50.0	6.8	820.9	10.6	818.5	-2	819.6	4.2	53.3	0.9	4	379200
164	L50.0	6.8	820.9	10.6	818.5	-2	819.6	4.2	53.3	0.9	4	379200
165	L50.0	12.3	819.8	10.9	817.9	-2.4	819	0.7	46.3	1	4.3	423600
166	L50.0	12.3	819.8	10.9	817.9	-2.4	819	0.7	46.3	1	4.3	423600
167	L50.0	12.3	819.8	10.9	817.9	-2.4	819	0.7	46.3	1	4.3	423600
168	L50.0	12.3	819.8	10.9	817.9	-2.4	819	0.7	46.3	1	4.3	423600
169	L50.0	12.3	819.8	10.9	817.9	-2.4	819	0.7	46.3	1	4.3	423600
170	L50.0	12.3	819.8	10.9	817.9	-2.4	819	0.7	46.3	1	4.3	423600
171	L50.0	11	817.1	13.7	813.8	-0.9	815.6	1.9	46.1	1	6.7	435000
172	L50.0	11	817.1	13.7	813.8	-0.9	815.6	1.9	46.1	1	6.7	435000
173	L50.0	11	817.1	13.7	813.8	-0.9	815.6	1.9	46.1	1	6.7	435000
174	L50.0	11	817.1	13.7	813.8	-0.9	815.6	1.9	46.1	1	6.7	435000
175	L50.0	11	817.1	13.7	813.8	-0.9	815.6	1.9	46.1	1	6.7	435000
176	L50.0	11	817.1	13.7	813.8	-0.9	815.6	1.9	46.1	1	6.7	435000
177	L50.0	11	817.1	13.7	813.8	-0.9	815.6	1.9	46.1	1	6.7	435000
178	L50.0	3.6	814.8	14.4	812.8	1.8	813.9	3.7	62.8	1.2	6.5	270000
179	L50.0	3.6	814.8	14.4	812.8	1.8	813.9	3.7	62.8	1.2	6.5	270000
180	L50.0	3.6	814.8	14.4	812.8	1.8	813.9	3.7	62.8	1.2	6.5	270000
181	L50.0	3.6	814.8	14.4	812.8	1.8	813.9	3.7	62.8	1.2	6.5	270000
182	L50.8	10.2	815.8	9.3	812.8	5.9	814.5	4.8	59.9	1.9	11	419400
183	L50.8	10.2	815.8	9.3	812.8	5.9	814.5	4.8	59.9	1.9	11	419400
184	L50.0	10.2	815.8	9.3	812.8	5.9	814.5	4.8	59.9	1.9	11	419400
185	L50.0	0.1	813.7	14	809.5	4.1	812.1	4.9	75.6	0.9	8.2	119400
186	L50.0	0.1	813.7	14	809.5	4.1	812.1	4.9	75.6	0.9	8.2	119400
187	L50.0	11.1	810.3	15	808.7	1.6	809.6	5.3	70.6	1.7	8.2	336000
188	L50.0	11.2	815.5	15.6	812.4	1.6	814	2.8	60.1	2.3	8.2	460800
189	L50.0	11.2	815.5	15.6	812.4	1.6	814	2.8	60.1	2.3	8.2	460800
190	L50.0	11.2	815.5	15.6	812.4	1.6	814	2.8	60.1	2.3	8.2	460800
191	L50.0	3.7	815.9	15	814.2	6.1	815.2	5.9	66.2	1.9	10	178800
192	L50.0	3.7	815.9	15	814.2	6.1	815.2	5.9	66.2	1.9	10	178800
193	L50.8	8.6	814.9	17.5	810.2	6.8	812.6	5.4	65.8	1.7	11.7	349200
194	L50.0	12	810.8	17.3	807.9	5.3	809.3	3.4	55.3	1.7	12	372600
195	L50.8	10.8	810.2	16.8	808.3	2.8	809.4	2.6	47.4	1.3	10.3	402000
196	L50.0	10.1	814.6	16.3	811.1	3.4	812.9	3.1	49	1.8	10.7	450600
197	L50.0	10.1	814.6	16.3	811.1	3.4	812.9	3.1	49	1.8	10.7	450600
198	L50.0	10.1	814.6	16.3	811.1	3.4	812.9	3.1	49	1.8	10.7	450600
199	L50.0	10.1	814.6	16.3	811.1	3.4	812.9	3.1	49	1.8	10.7	450600
200	L50.0	0.6	818.9	10.5	815	1.8	816.3	5.9	76.8	0.7	7.1	119400
201	L50.0	0.6	818.9	10.5	815	1.8	816.3	5.9	76.8	0.7	7.1	119400
202	L50.0	0.6	818.9	10.5	815	1.8	816.3	5.9	76.8	0.7	7.1	119400
203	L50.0	10.1	818.6	17.8	816.2	0.6	817.3	2.7	76.7	0.9	8.1	403200
204	L50.0	12.6	818	20.8	816.1	3.8	817.3	0.5	50.9	1	12.8	450000
205	L50.0	12.6	818	20.8	816.1	3.8	817.3	0.5	50.9	1	12.8	450000
206	L50.0	12.6	818.3	24	815.9	5.6	817.3	0	42.9	0.5	15	451200
207	L50.0	12.5	816.5	25	812.9	6.2	814.9	1.2	37	0.5	16.3	440400
208	L50.8	10.2	814.9	25.1	812.4	8.2	814	2.5	37.5	0.7	16.7	443400
209	L50.8	10.2	814.9	25.1	812.4	8.2	814	2.5	37.5	0.7	16.7	443400
210	L50.0	9.6	813.2	25.2	810.1	8.7	811.8	2.7	40.1	1.7	16.9	408000
211	L50.0	9.6	813.2	25.2	810.1	8.7	811.8	2.7	40.1	1.7	16.9	408000
212	L50.0	9.6	813.2	25.2	810.1	8.7	811.8	2.7	40.1	1.7	16.9	408000
213	L50.0	9.6	813.2	25.2	810.1	8.7	811.8	2.7	40.1	1.7	16.9	408000
214	L50.0	9.6	813.2	25.2	810.1	8.7	811.8	2.7	40.1	1.7	16.9	408000
215	L50.8	9.4	811.9	21.6	810.3	10.2	810.8	3.1	36.3	2.3	16.4	413400
216	L50.0	9.4	811.9	21.6	810.3	10.2	810.8	3.1	36.3	2.3	16.4	413400
217	L50.0	3.9	814.5	16.4	811.5	6	812.7	3.5	57.7	1.4	10.7	289200
218	L50.0	3.9	814.5	16.4	811.5	6	812.7	3.5	57.7	1.4	10.7	289200
219	L50.0	3.9	814.5	16.4	811.5	6	812.7	3.5	57.7	1.4	10.7	289200
220	L50.0	8.5	816.1	19.7	814.6	4.3	815.4	3.6	61.8	0.6	12	402600
221	L50.0	2.4	816.6	19.1	815	6.8	816	4.4	63.3	0.9	12.9	273600
222	L50.0	2.4	816.6	19.1	815	6.8	816	4.4	63.3	0.9	12.9	273600
223	L50.0	2.4	816.6	19.1	815	6.8	816	4.4	63.3	0.9	12.9	273600
224	L50.0	2.4	816.6	19.1	815	6.8	816	4.4	63.3	0.9	12.9	273600
225	L50.0	2.1	816.8	18.3	813.9	8.3	815.1	5	62.6	2.3	12.7	231600
226	L50.0	2.1	816.8	18.3	813.9	8.3	815.1	5	62.6	2.3	12.7	231600
227	L50.8	8.8	815	23.6	811.5	7.2	813.1	3.3	59.5	2.4	15	389400
228	L50.0	8.8	815	23.6	811.5	7.2	813.1	3.3	59.5	2.4	15	389400
229	L50.0	10	815.4	20.2	812.4	6.4	813.5	1.8	41.8	1.7	13.9	427800
230	L50.0	10	815.4	20.2	812.4	6.4	813.5	1.8	41.8	1.7	13.9	427800
231	L50.0	10	815.4	20.2	812.4	6.4	813.5	1.8	41.8	1.7	13.9	427800
232	L50.0	12.7	817.4	22.9	815.4	5.8	816.7	0.9	45.7	1	15.1	403200
233	L50.0	12.8	817.6	24.4	815.9	5.6	816.8	0	38.1	0.6	15.7	345600
234	L50.0	12.8	817.6	24.4	815.9	5.6	816.8	0	38.1	0.6	15.7	345600
235	L50.0	12.8	817.6	24.4	815.9	5.6	816.8	0	38.1	0.6	15.7	345600
236	L50.0	12.8	817.6	24.4	815.9	5.6	816.8	0	38.1	0.6	15.7	345600
237	L50.0	12.8	817.6	24.4	815.9	5.6	816.8	0	38.1	0.6	15.7	345600
238	L50.0	12.7	818.2	26.7	816.1	6.9	817.1	0.2	31.4	0.6	16.9	405000
239	L50.0	12.6	817.6	26.4	814.9	9.2	816.6	0.4	32.8	1.2	18.6	463200
240	L50.0	12.6	817.6	26.4	814.9	9.2	816.6	0.4	32.8	1.2	18.6	463200
241	L50.0	12.6	817.6	26.4	814.9	9.2	816.6	0.4	32.8	1.2	18.6	463200
242	L50.0	12.6	817.6	26.4	814.9	9.2	816.6	0.4	32.8	1.2	18.6	463200
243	L50.8	12.6	817.6	26.4	814.9	9.2	816.6	0.4	32.8	1.2	18.6	463200
244	L50.0	12.6	817.6	26.4	814.9	9.2	816.6	0.4	32.8	1.2	18.6	463200
245	L50.0	6	818.4	24.1	816.1	10.4	816.8	3	42.7	1.5	17.2	334200
246	L50.0	6	818.4	24.1	816.1	10.4	816.8	3	42.7	1.5	17.2	334200
247	L50.0	6	818.4	24.1	816.1	10.4	816.8	3	42.7	1.5	17.2	334200
248	L50.0	6	818.4	24.1	816.1	10.4	816.8	3	42.7	1.5	17.2	334200
249	L50.0	6	818.4	24.1	816.1	10.4	816.8	3	42.7	1.5	17.2	334200
250	L50.0	6	818.4	24.1	816.1	10.4	816.8	3	42.7	1.5	17.2	334200
251	L50.0	6	818.4	24.1	816.1	10.4	816.8	3	42.7	1.5	17.2	334200
252	L50.8	6	818.4	24.1	816.1	10.4	816.8	3	42.7	1.5	17.2	334200
253	L50.8	10.4	818.7	26.9	816.5	10	817.8	3.9	57.5	0.9	18.1	413400
254	L50.8	12.7	817.9	28.8	815.2	11.6	816.9	1.5	43	1.1	20.8	487200
255	L50.0	12.7	817.9	28.8	815.2	11.6	816.9	1.5	43	1.1	20.8	487200
256	L50.8	12.7	817.9	28.8	815.2	11.6	816.9	1.5	43	1.1	20.8	487200
257	L50.8	12.7	817.9	28.8	815.2	11.6	816.9	1.5	43	1.1	20.8	487200
258	L50.0	12.7	817.9	28.8	815.2	11.6	816.9	1.5	43	1.1	20.8	487200
259	L50.0	11	816.5	28.9	813.3	12.1	815.2	2.5	41	1.5	20.9	424200
260	L50.0	11	816.5	28.9	813.3	12.1	815.2	2.5	41	1.5	20.9	424200
261	L50.0	11	816.5	28.9	813.3	12.1	815.2	2.5	41	1.5	20.9	424200
262	L50.0	11	816.5	28.9	813.3	12.1	815.2	2.5	41	1.5	20.9	424200
263	L50.0	11	816.5	28.9	813.3	12.1	815.2	2.5	41	1.5	20.9	424200
264	L50.8	11	816.5	28.9	813.3	12.1	815.2	2.5	41	1.5	20.9	424200
265	L50.8	11	816.5	28.9	813.3	12.1	815.2	2.5	41	1.5	20.9	424200
266	L50.0	11	816.5	28.9	813.3	12.1	815.2	2.5	41	1.5	20.9	424200
267	L50.0	11	816.5	28.9	813.3	12.1	815.2	2.5	41	1.5	20.9	424200
268	L50.0	10.6	817.1	25.9	815.5	9.4	816.4	3	41.2	1.1	18	391200
269	L50.0	10.6	817.1	25.9	815.5	9.4	816.4	3	41.2	1.1	18	391200
270	L50.0	10.6	817.1	25.9	815.5	9.4	816.4	3	41.2	1.1	18	391200
271	L50.0	10.6	817.1	25.9	815.5	9.4	816.4	3	41.2	1.1	18	391200
272	L50.0	10.6	817.1	25.9	815.5	9.4	816.4	3	41.2	1.1	18	391200
273	L50.0	10.6	817.1	25.9	815.5	9.4	816.4	3	41.2	1.1	18	391200
274	L50.0	8.7	818	26.1	816.2	9.4	817.1	1.9	36.7	0.8	17.7	344400
275	L50.0	8.7	818	26.1	816.2	9.4	817.1	1.9	36.7	0.8	17.7	344400
276	L50.0	8.7	818	26.1	816.2	9.4	817.1	1.9	36.7	0.8	17.7	344400
277	L50.8	8.7	818	26.1	816.2	9.4	817.1	1.9	36.7	0.8	17.7	344400
278	L50.0	8.7	818	26.1	816.2	9.4	817.1	1.9	36.7	0.8	17.7	344400
279	L50.8	12.1	818.3	27.3	815.2	9.2	817.1	1.3	43.7	1.3	19	493800
280	L50.8	4.2	816.8	20.8	814.4	15.7	815.7	5	49.2	2.8	17.8	225600
281	L50.0	4.2	816.8	20.8	814.4	15.7	815.7	5	49.2	2.8	17.8	225600
282	L50.0	4.2	816.8	20.8	814.4	15.7	815.7	5	49.2	2.8	17.8	225600
283	L50.0	4.2	816.8	20.8	814.4	15.7	815.7	5	49.2	2.8	17.8	225600
284	L50.0	4.2	816.8	20.8	814.4	15.7	815.7	5	49.2	2.8	17.8	225600
285	L50.8	7.4	815	27.1	811.1	12.3	813.4	4.1	47.6	2	19.3	385800
286	L50.0	12.8	812.4	25.7	810.3	10.5	811.5	1	39	2.5	19.2	407400
287	L50.0	12.8	812.4	25.7	810.3	10.5	811.5	1	39	2.5	19.2	407400
288	L50.0	7	812.4	23.5	810.3	8.9	811.8	2.6	44.5	0.7	16.5	339600
289	L50.8	7	812.4	23.5	810.3	8.9	811.8	2.6	44.5	0.7	16.5	339600
290	L50.8	7	812.4	23.5	810.3	8.9	811.8	2.6	44.5	0.7	16.5	339600
291	L50.8	7	812.4	23.5	810.3	8.9	811.8	2.6	44.5	0.7	16.5	339600
292	L50.8	7	812.4	23.5	810.3	8.9	811.8	2.6	44.5	0.7	16.5	339600
293	L50.0	7	812.4	23.5	810.3	8.9	811.8	2.6	44.5	0.7	16.5	339600
294	L50.0	8.4	813.2	26.3	811.2	9.5	812.6	3.5	46.1	1.5	17.3	390000
295	L50.0	8.4	813.2	26.3	811.2	9.5	812.6	3.5	46.1	1.5	17.3	390000
296	L50.0	11	814.6	27.5	811.2	13.5	812.7	4.1	37.2	2.4	19.5	481800
297	L50.0	11	814.6	27.5	811.2	13.5	812.7	4.1	37.2	2.4	19.5	481800
298	L50.0	11	814.6	27.5	811.2	13.5	812.7	4.1	37.2	2.4	19.5	481800
299	L50.0	11	814.6	27.5	811.2	13.5	812.7	4.1	37.2	2.4	19.5	481800
300	L50.0	8.2	813.3	26.4	811.4	11.4	812.5	2.5	39	1.6	19.5	401400
301	L50.0	8.2	813.3	26.4	811.4	11.4	812.5	2.5	39	1.6	19.5	401400
302	L50.0	8.2	813.3	26.4	811.4	11.4	812.5	2.5	39	1.6	19.5	401400
303	L50.0	8.2	813.3	26.4	811.4	11.4	812.5	2.5	39	1.6	19.5	401400
304	L50.0	4.2	813.9	25.9	809.8	12.9	812	4.8	48.2	1.1	17.7	258600
305	L50.0	4.2	813.9	25.9	809.8	12.9	812	4.8	48.2	1.1	17.7	258600
306	L50.0	4.2	813.9	25.9	809.8	12.9	812	4.8	48.2	1.1	17.7	258600
307	L50.8	6.9	813.7	25.1	810.1	9.4	812	3.5	62.7	0.9	16.7	365400
308	L50.0	6.9	813.7	25.1	810.1	9.4	812	3.5	62.7	0.9	16.7	365400
309	L50.0	6.9	813.7	25.1	810.1	9.4	812	3.5	62.7	0.9	16.7	365400
310	L50.0	6.9	813.7	25.1	810.1	9.4	812	3.5	62.7	0.9	16.7	365400
311	L50.0	8.8	813.6	25.9	811.9	9.7	812.8	3.2	59.6	1	18	387600
312	L50.0	10.8	814.6	28.7	812.8	13	813.6	1.7	44.7	1.3	20.9	436800
313	L50.8	10.8	814.6	28.7	812.8	13	813.6	1.7	44.7	1.3	20.9	436800
314	L50.0	11	815.4	28.7	813.9	11.9	814.7	0.9	43.7	0.5	20.7	420000
315	L50.8	12.8	816.3	29.4	814.8	12.7	815.6	0.6	48.8	0.7	21.6	489600
316	L50.8	11.1	815.8	29.3	810.9	13.4	813.8	1.7	47.8	1.4	21.3	421800
317	L50.8	10	811.7	28.6	805.7	12.5	808.6	2	43.4	1.2	20.9	423600
318	L50.0	10	811.7	28.6	805.7	12.5	808.6	2	43.4	1.2	20.9	423600
319	L50.0	10	811.7	28.6	805.7	12.5	808.6	2	43.4	1.2	20.9	423600
320	L50.8	5.2	808.9	22.7	806.2	13.6	807.5	3.5	56.2	1.2	18.1	316200
321	L50.8	5.2	808.9	22.7	806.2	13.6	807.5	3.5	56.2	1.2	18.1	316200
322	L50.8	5.6	811.8	20.4	808.5	10.5	809.6	5.1	52.3	1.8	14.6	351000
323	L50.8	5.6	811.8	20.4	808.5	10.5	809.6	5.1	52.3	1.8	14.6	351000
324	L50.8	5.6	811.8	20.4	808.5	10.5	809.6	5.1	52.3	1.8	14.6	351000
325	L50.0	13.6	817.4	24.4	813	6.5	815.5	0	36.1	3.3	15.1	360000
326	L50.8	13.6	817.4	24.4	813	6.5	815.5	0	36.1	3.3	15.1	360000
327	L50.0	13.6	817.4	24.4	813	6.5	815.5	0	36.1	3.3	15.1	360000
328	L50.8	13.6	817.4	24.4	813	6.5	815.5	0	36.1	3.3	15.1	360000
329	L50.0	11.5	814.3	28.1	812.8	11.6	813.5	1.8	33	1.3	20.4	440400
330	L50.8	11.5	814.3	28.1	812.8	11.6	813.5	1.8	33	1.3	20.4	440400
331	L50.8	11.5	814.3	28.1	812.8	11.6	813.5	1.8	33	1.3	20.4	440400
332	L50.0	11.5	814.3	28.1	812.8	11.6	813.5	1.8	33	1.3	20.4	440400
333	L50.8	11.5	814.3	28.1	812.8	11.6	813.5	1.8	33	1.3	20.4	440400
334	L50.8	5.2	814.3	25.4	810.3	13.2	812.8	4.3	44.9	1.4	18.9	345600
335	L50.8	6.7	812.3	26	808.1	12	810.3	5.1	64.4	1.9	17	414000
336	L50.8	6.7	812.3	26	808.1	12	810.3	5.1	64.4	1.9	17	414000
337	L50.8	9.4	812.2	26.5	809.2	10	811	2.4	61.1	1.5	17.3	371400
338	L50.0	9.4	812.2	26.5	809.2	10	811	2.4	61.1	1.5	17.3	371400
339	L50.8	9.4	812.2	26.5	809.2	10	811	2.4	61.1	1.5	17.3	371400
340	L50.8	9.4	812.2	26.5	809.2	10	811	2.4	61.1	1.5	17.3	371400
341	L50.8	9.4	812.2	26.5	809.2	10	811	2.4	61.1	1.5	17.3	371400
342	L50.8	9.4	812.2	26.5	809.2	10	811	2.4	61.1	1.5	17.3	371400
343	L50.0	7.6	811.5	27.3	809.1	12.1	810.6	3.7	48.5	2.1	18.7	403800
344	L50.0	7.6	811.5	27.3	809.1	12.1	810.6	3.7	48.5	2.1	18.7	403800
345	L50.0	12	812.8	26.2	810.1	10.6	811.7	2	50	1.2	18.8	473400
346	L50.0	12	812.8	26.2	810.1	10.6	811.7	2	50	1.2	18.8	473400
347	L50.8	12	812.8	26.2	810.1	10.6	811.7	2	50	1.2	18.8	473400
348	L50.0	13.4	812.6	27.5	808.1	9.2	810.6	0.5	45.8	0.9	18.9	508200
349	L50.0	13.4	812.6	27.5	808.1	9.2	810.6	0.5	45.8	0.9	18.9	508200
350	L50.0	13.4	812.6	27.5	808.1	9.2	810.6	0.5	45.8	0.9	18.9	508200
351	L50.0	13.4	812.6	27.5	808.1	9.2	810.6	0.5	45.8	0.9	18.9	508200
352	L50.0	13.4	812.6	27.5	808.1	9.2	810.6	0.5	45.8	0.9	18.9	508200
353	L50.0	11.5	808.7	28.5	805.3	11.7	807.4	1.2	41.5	1.2	20.4	465600
354	L50.0	11.5	808.7	28.5	805.3	11.7	807.4	1.2	41.5	1.2	20.4	465600
355	L50.0	11.5	808.7	28.5	805.3	11.7	807.4	1.2	41.5	1.2	20.4	465600
356	L50.0	11.5	808.7	28.5	805.3	11.7	807.4	1.2	41.5	1.2	20.4	465600
357	L50.0	10.5	810.2	23.6	807.3	9.7	809	3.6	53.9	1.7	17.1	342000
358	L50.8	10.5	810.2	23.6	807.3	9.7	809	3.6	53.9	1.7	17.1	342000
359	L50.0	10.5	810.2	23.6	807.3	9.7	809	3.6	53.9	1.7	17.1	342000
360	L50.0	12.8	810.5	25.2	807.6	8.2	809.2	2.2	56.2	1.4	16.8	387600
361	L50.0	12.8	810.5	25.2	807.6	8.2	809.2	2.2	56.2	1.4	16.8	387600
362	L50.0	11.5	809.2	26.1	806.1	10.2	807.5	1.8	37.2	2.4	18.6	466200
363	L50.0	11.5	809.2	26.1	806.1	10.2	807.5	1.8	37.2	2.4	18.6	466200
364	L50.0	11.5	809.2	26.1	806.1	10.2	807.5	1.8	37.2	2.4	18.6	466200
365	L50.0	11.5	809.2	26.1	806.1	10.2	807.5	1.8	37.2	2.4	18.6	466200
366	L50.0	11	810	28.5	807.3	10.4	808.8	1.9	50.2	1.4	19.2	439200
367	L50.0	11	810	28.5	807.3	10.4	808.8	1.9	50.2	1.4	19.2	439200
368	L50.0	11	810	28.5	807.3	10.4	808.8	1.9	50.2	1.4	19.2	439200
369	L50.0	10.2	809.9	28	808.1	13	809	2.7	33.3	2.1	20.5	442200
370	L50.8	10.2	809.9	28	808.1	13	809	2.7	33.3	2.1	20.5	442200
371	L50.0	11.1	813.6	27.1	810.7	11.5	811.8	0.8	42.8	0.9	19.5	417000
372	L50.0	11.1	813.6	27.1	810.7	11.5	811.8	0.8	42.8	0.9	19.5	417000
373	L50.0	11.1	813.6	27.1	810.7	11.5	811.8	0.8	42.8	0.9	19.5	417000
374	L50.0	11.9	815.4	29.7	812.2	15.7	814.1	2.1	47.7	2.5	21.8	479400
375	L50.0	11.9	815.4	29.7	812.2	15.7	814.1	2.1	47.7	2.5	21.8	479400
376	L50.8	12.2	813.9	34.9	810.3	19.4	812.5	0.6	38.3	3.3	25.8	446400
377	L50.0	11.6	813.5	29.5	810	14.9	811.9	0.5	50.2	1.2	22.3	445800
378	L50.0	11.6	813.5	29.5	810	14.9	811.9	0.5	50.2	1.2	22.3	445800
379	L50.0	10.5	812.2	31.3	807.7	15.7	810.1	3	50	1.7	22.7	406800
380	L50.0	10.5	812.2	31.3	807.7	15.7	810.1	3	50	1.7	22.7	406800
381	L50.0	10.5	812.2	31.3	807.7	15.7	810.1	3	50	1.7	22.7	406800
382	L50.0	10.5	812.2	31.3	807.7	15.7	810.1	3	50	1.7	22.7	406800
383	L50.0	10.5	812.2	31.3	807.7	15.7	810.1	3	50	1.7	22.7	406800
384	L50.0	10.5	812.2	31.3	807.7	15.7	810.1	3	50	1.7	22.7	406800
385	L50.0	12.8	810.5	30.7	808.3	14	809.6	1	44.5	1.7	22.7	484200
386	L50.0	10.6	813	29.1	810.3	12.1	811.3	1.5	33.4	1.3	20.6	457200
387	L50.8	10.6	813	29.1	810.3	12.1	811.3	1.5	33.4	1.3	20.6	457200
388	L50.0	12.9	811.2	28.7	806.2	9.9	809.1	0	44.8	1.1	19.7	484200
389	L50.8	12.9	811.2	28.7	806.2	9.9	809.1	0	44.8	1.1	19.7	484200
390	L50.0	12.9	811.2	28.7	806.2	9.9	809.1	0	44.8	1.1	19.7	484200
391	L50.0	12.9	811.2	28.7	806.2	9.9	809.1	0	44.8	1.1	19.7	484200
392	L50.0	12.9	811.2	28.7	806.2	9.9	809.1	0	44.8	1.1	19.7	484200
393	L50.0	12.9	811.2	28.7	806.2	9.9	809.1	0	44.8	1.1	19.7	484200
394	L50.0	13	809	30	806.2	10.1	807.9	0.3	37	1.2	20.5	480600
395	L50.0	13	809	30	806.2	10.1	807.9	0.3	37	1.2	20.5	480600
396	L50.0	13	809	30	806.2	10.1	807.9	0.3	37	1.2	20.5	480600
397	L50.0	13	809	30	806.2	10.1	807.9	0.3	37	1.2	20.5	480600
398	L50.0	13	809	30	806.2	10.1	807.9	0.3	37	1.2	20.5	480600
399	L50.0	12.9	812.2	31.8	809.5	12.1	811.1	0.1	25.2	2	22.5	473400
400	L50.0	12.4	810.9	33.2	808.5	15.1	810.1	0.5	27.8	1.9	24.6	468000
401	L50.8	12.4	810.9	33.2	808.5	15.1	810.1	0.5	27.8	1.9	24.6	468000
402	L50.0	12.4	810.9	33.2	808.5	15.1	810.1	0.5	27.8	1.9	24.6	468000
403	L50.8	12.5	812.3	32.2	808.1	14	810.6	0.1	36.6	1.3	23.4	463409
404	L50.0	12.5	812.3	32.2	808.1	14	810.6	0.1	36.6	1.3	23.4	463409
405	L50.0	12.2	810.9	29	808.1	13.6	809.8	1.3	39.7	1.6	21.9	439279
406	L50.0	10.9	810.7	29	806.8	13.5	809.2	1.3	44	1.4	20.8	460531
407	L50.0	10.9	810.7	29	806.8	13.5	809.2	1.3	44	1.4	20.8	460531
408	L50.8	10.9	810.7	29	806.8	13.5	809.2	1.3	44	1.4	20.8	460531
409	L50.0	10.9	810.7	29	806.8	13.5	809.2	1.3	44	1.4	20.8	460531
410	L50.8	10.9	810.7	29	806.8	13.5	809.2	1.3	44	1.4	20.8	460531
411	L50.8	10.9	810.7	29	806.8	13.5	809.2	1.3	44	1.4	20.8	460531
412	L50.8	12	808.9	28.5	806	13.9	807.7	1.1	38.8	1.6	21.8	441695
413	L50.8	12	808.9	28.5	806	13.9	807.7	1.1	38.8	1.6	21.8	441695
414	L50.0	12	808.9	28.5	806	13.9	807.7	1.1	38.8	1.6	21.8	441695
415	L50.0	12	808.9	28.5	806	13.9	807.7	1.1	38.8	1.6	21.8	441695
416	L50.0	12	808.9	28.5	806	13.9	807.7	1.1	38.8	1.6	21.8	441695
417	L50.0	12.7	810.9	26.4	808.4	12.4	809.6	0.7	40.4	1.9	19.3	457722
418	L50.8	12.9	813	27	810.3	9.1	811.7	1.1	46.3	1.2	17.9	470626
419	L50.0	12.9	813	27	810.3	9.1	811.7	1.1	46.3	1.2	17.9	470626
420	L50.0	10.3	813.3	25.8	811.4	12.2	812.5	1.8	46.1	2	18.6	418818
421	L50.0	12.7	814.4	27.9	811.1	13.1	813.1	0.7	47.8	2.8	19.4	460311
422	L50.0	12.7	814.4	27.9	811.1	13.1	813.1	0.7	47.8	2.8	19.4	460311
423	L50.8	12.7	814.4	27.9	811.1	13.1	813.1	0.7	47.8	2.8	19.4	460311
424	L50.8	12.8	813.6	29.1	809.8	14.8	812.1	0	36.8	3.2	21.1	473034
425	L50.0	12.8	813.6	29.1	809.8	14.8	812.1	0	36.8	3.2	21.1	473034
426	L50.8	12.7	812.2	30.7	809.4	12.6	810.8	0	32.5	1.8	22.8	463053
427	L50.8	12.7	812.2	30.7	809.4	12.6	810.8	0	32.5	1.8	22.8	463053
428	L50.0	12.7	812.2	30.7	809.4	12.6	810.8	0	32.5	1.8	22.8	463053
429	L50.8	12.7	812.2	30.7	809.4	12.6	810.8	0	32.5	1.8	22.8	463053
430	L50.0	13.1	815.2	28.7	812.5	12.7	814	0.1	40.9	1.7	20.3	463393
431	L50.0	13.1	815.2	28.7	812.5	12.7	814	0.1	40.9	1.7	20.3	463393
432	L50.0	13.1	815.2	28.7	812.5	12.7	814	0.1	40.9	1.7	20.3	463393
433	L50.8	13.1	815.2	28.7	812.5	12.7	814	0.1	40.9	1.7	20.3	463393
434	L50.0	13.1	815.2	28.7	812.5	12.7	814	0.1	40.9	1.7	20.3	463393
435	L50.0	13.1	815.2	28.7	812.5	12.7	814	0.1	40.9	1.7	20.3	463393
436	L50.0	12.7	815.6	29.8	812.6	11.4	814.3	0	33.3	1.8	21	466380
437	L50.0	12.7	815.5	31.8	813	16.8	814.3	0	28.8	2.6	23.3	469444
438	L50.8	12.7	815.5	31.8	813	16.8	814.3	0	28.8	2.6	23.3	469444
439	L50.0	12.7	815.5	31.8	813	16.8	814.3	0	28.8	2.6	23.3	469444
440	L50.0	12.4	815.4	34.4	812.3	13	814	0	26	1.6	24.6	453939
441	L50.0	12.4	815.4	34.4	812.3	13	814	0	26	1.6	24.6	453939
442	L50.0	12.4	815.4	34.4	812.3	13	814	0	26	1.6	24.6	453939
443	L50.8	12.4	815.4	34.4	812.3	13	814	0	26	1.6	24.6	453939
444	L50.0	12.4	815.4	34.4	812.3	13	814	0	26	1.6	24.6	453939
445	L50.0	7.9	814.4	34.3	812.5	14.6	813.4	1.7	24.8	1.2	24.3	323955
446	L50.0	7.9	814.4	34.3	812.5	14.6	813.4	1.7	24.8	1.2	24.3	323955
447	L50.0	7.9	814.4	34.3	812.5	14.6	813.4	1.7	24.8	1.2	24.3	323955
448	L50.0	7.9	814.4	34.3	812.5	14.6	813.4	1.7	24.8	1.2	24.3	323955
449	L50.0	7.7	813.5	32.6	809	15.5	811.4	3.5	30.3	1.9	24.5	322264
450	L50.0	7.7	813.5	32.6	809	15.5	811.4	3.5	30.3	1.9	24.5	322264
451	L50.0	7.7	813.5	32.6	809	15.5	811.4	3.5	30.3	1.9	24.5	322264
452	L50.8	10.5	811.7	31.5	807.9	13.9	809.9	1.5	35.5	1.3	22.2	383305
453	L50.0	10.5	811.7	31.5	807.9	13.9	809.9	1.5	35.5	1.3	22.2	383305
454	L50.0	10.5	811.7	31.5	807.9	13.9	809.9	1.5	35.5	1.3	22.2	383305
455	L50.0	10.5	811.7	31.5	807.9	13.9	809.9	1.5	35.5	1.3	22.2	383305
456	L50.0	10.5	811.7	31.5	807.9	13.9	809.9	1.5	35.5	1.3	22.2	383305
457	L50.0	12.2	811.3	31.8	809.1	12.9	810	0.3	42.4	1.9	22.1	437102
458	L50.0	11	815.6	31.3	812	12.9	813.9	1.4	31	1.7	22.3	404681
459	L50.0	11	815.6	31.3	812	12.9	813.9	1.4	31	1.7	22.3	404681
460	L50.0	11	815.6	31.3	812	12.9	813.9	1.4	31	1.7	22.3	404681
461	L50.0	11	815.6	31.3	812	12.9	813.9	1.4	31	1.7	22.3	404681
462	L50.0	11	815.6	31.3	812	12.9	813.9	1.4	31	1.7	22.3	404681
463	L50.0	9.7	816.9	32.5	814.4	14.1	815.8	1.8	28.5	1.9	23.4	352610
464	L50.0	11.8	813.3	30.8	810.2	14.5	811.9	0.4	25.7	1.7	22.9	430278
465	L50.0	11.8	813.3	30.8	810.2	14.5	811.9	0.4	25.7	1.7	22.9	430278
466	L50.0	11.8	813.3	30.8	810.2	14.5	811.9	0.4	25.7	1.7	22.9	430278
467	L50.0	11.8	813.3	30.8	810.2	14.5	811.9	0.4	25.7	1.7	22.9	430278
468	L50.0	6.5	813.6	27.7	811.7	12.5	812.8	2.3	47	1.1	20.1	293548
469	L50.0	5.5	818.7	22.5	813.9	12.7	815.5	4.8	59.1	1.1	17.6	267890
470	L50.0	5.5	818.7	22.5	813.9	12.7	815.5	4.8	59.1	1.1	17.6	267890
471	L50.0	11.8	817.4	26.7	814.8	10.1	816.3	1.6	67.3	1	17.4	422985
472	L50.0	11.8	817.4	26.7	814.8	10.1	816.3	1.6	67.3	1	17.4	422985
473	L50.8	8.6	816.9	29.2	813.5	11.4	815.7	1.8	51.6	0.9	19.3	369972
474	L50.0	11	816.9	28	812.8	10.6	815	2.8	57.1	1.5	18.6	416084
475	L50.0	10.7	817.1	26.9	815.2	12	816.1	3.1	59.5	0.9	19	404616
476	L50.8	9.9	817.5	29	815	11.5	816.4	1.5	36.1	1.3	21.1	392774
477	L50.8	9.9	817.5	29	815	11.5	816.4	1.5	36.1	1.3	21.1	392774
478	L50.8	0.7	817.3	21.2	814.9	11.7	815.8	3.9	52.8	1.2	16.1	104612
479	L50.0	0.7	817.3	21.2	814.9	11.7	815.8	3.9	52.8	1.2	16.1	104612
480	L50.0	0.7	817.3	21.2	814.9	11.7	815.8	3.9	52.8	1.2	16.1	104612
481	L50.0	0.7	817.3	21.2	814.9	11.7	815.8	3.9	52.8	1.2	16.1	104612
482	L50.0	10.7	815.4	24.1	811.7	11.5	813.2	3.8	64.9	1.5	16.6	405567
483	L50.0	10.7	815.4	24.1	811.7	11.5	813.2	3.8	64.9	1.5	16.6	405567
484	L50.0	11.1	813.2	25.7	810.1	9.1	812	1	50.6	1.4	17.8	409800
485	L50.8	8.7	812.6	24.4	810	10.3	811.4	3	53	1.4	18.1	305400
486	L50.8	8.7	812.6	24.4	810	10.3	811.4	3	53	1.4	18.1	305400
487	L50.0	8.7	812.6	24.4	810	10.3	811.4	3	53	1.4	18.1	305400
488	L50.0	8.7	812.6	24.4	810	10.3	811.4	3	53	1.4	18.1	305400
489	L50.0	11.5	814.3	24.7	811.3	7.8	813.2	1	47.8	1.1	16.9	409200
490	L50.0	11.5	814.3	24.7	811.3	7.8	813.2	1	47.8	1.1	16.9	409200
491	L50.0	11.5	814.3	24.7	811.3	7.8	813.2	1	47.8	1.1	16.9	409200
492	L50.0	11.5	814.3	24.7	811.3	7.8	813.2	1	47.8	1.1	16.9	409200
493	L50.0	11.5	814.3	24.7	811.3	7.8	813.2	1	47.8	1.1	16.9	409200
494	L50.0	9.3	812.3	26.6	809	10.9	811.1	1.3	38.7	1.2	18.9	372600
495	L50.0	8.8	811.8	26.7	809.9	9.4	811	1.7	42.1	1.1	18.2	328800
496	L50.0	8.8	811.8	26.7	809.9	9.4	811	1.7	42.1	1.1	18.2	328800
497	L50.0	9	814.1	26.3	811.3	9	812.8	1.7	40.9	1.1	17.7	342600
498	L50.0	9	814.1	26.3	811.3	9	812.8	1.7	40.9	1.1	17.7	342600
499	L50.0	9	814.1	26.3	811.3	9	812.8	1.7	40.9	1.1	17.7	342600
500	L50.0	10.8	813	23.9	809.8	9.8	811.6	2.3	49.7	1	16.9	372000
501	L50.0	10.8	813	23.9	809.8	9.8	811.6	2.3	49.7	1	16.9	372000
502	L50.0	8.7	812.2	22.6	809.4	7.7	811.3	2.1	56.8	1.3	14.5	354600
503	L50.0	8.7	812.2	22.6	809.4	7.7	811.3	2.1	56.8	1.3	14.5	354600
504	L50.0	8.7	812.2	22.6	809.4	7.7	811.3	2.1	56.8	1.3	14.5	354600
505	L50.0	8.7	812.2	22.6	809.4	7.7	811.3	2.1	56.8	1.3	14.5	354600
506	L50.0	8.7	812.2	22.6	809.4	7.7	811.3	2.1	56.8	1.3	14.5	354600
507	L50.0	8.7	812.2	22.6	809.4	7.7	811.3	2.1	56.8	1.3	14.5	354600
508	L50.0	8.7	812.2	22.6	809.4	7.7	811.3	2.1	56.8	1.3	14.5	354600
509	L50.8	8.7	812.2	22.6	809.4	7.7	811.3	2.1	56.8	1.3	14.5	354600
510	L50.0	8.7	812.2	22.6	809.4	7.7	811.3	2.1	56.8	1.3	14.5	354600
511	L50.0	8.7	812.2	22.6	809.4	7.7	811.3	2.1	56.8	1.3	14.5	354600
512	L50.8	8.7	812.2	22.6	809.4	7.7	811.3	2.1	56.8	1.3	14.5	354600
513	L50.0	8.7	812.2	22.6	809.4	7.7	811.3	2.1	56.8	1.3	14.5	354600
514	L50.8	4.4	813.7	18.5	811.1	10.2	812.5	4.5	68.1	4.1	13	216600
515	L50.0	4.4	813.7	18.5	811.1	10.2	812.5	4.5	68.1	4.1	13	216600
516	L50.8	8.1	814.5	16.7	813	8.8	813.8	5	70.2	3.1	12	332400
517	L50.8	8.1	814.5	16.7	813	8.8	813.8	5	70.2	3.1	12	332400
518	L50.8	8.1	814.5	16.7	813	8.8	813.8	5	70.2	3.1	12	332400
519	L50.0	10.4	816.5	20.3	814.6	9.9	815.5	2.8	59	2.8	14	373200
520	L50.8	10.5	817.6	21.6	815.2	7.9	816.6	1.3	53.1	2.1	14.7	378000
521	L50.0	10.5	817.6	21.6	815.2	7.9	816.6	1.3	53.1	2.1	14.7	378000
522	L50.8	10.5	817.6	21.6	815.2	7.9	816.6	1.3	53.1	2.1	14.7	378000
523	L50.8	10.6	817.1	22.7	814.5	7.7	815.9	0.7	42.3	1.7	15.5	379800
524	L50.8	6.4	817.5	23.9	814.6	6.3	816.1	1.8	39.5	1.2	15.7	277800
525	L50.0	6.4	817.5	23.9	814.6	6.3	816.1	1.8	39.5	1.2	15.7	277800
526	L50.0	4.5	817.1	20.4	815	8.8	815.8	5	49.1	1	14.8	225600
527	L50.0	4.5	817.1	20.4	815	8.8	815.8	5	49.1	1	14.8	225600
528	L50.0	4.5	817.1	20.4	815	8.8	815.8	5	49.1	1	14.8	225600
529	L50.0	4.5	817.1	20.4	815	8.8	815.8	5	49.1	1	14.8	225600
530	L50.0	4.5	817.1	20.4	815	8.8	815.8	5	49.1	1	14.8	225600
531	L50.0	6.9	817.6	23.1	812.6	10.7	814.6	5.5	57.4	2.9	15.7	292200
532	L50.8	6.9	817.6	23.1	812.6	10.7	814.6	5.5	57.4	2.9	15.7	292200
533	L50.8	6.9	817.6	23.1	812.6	10.7	814.6	5.5	57.4	2.9	15.7	292200
534	L50.8	6.9	817.6	23.1	812.6	10.7	814.6	5.5	57.4	2.9	15.7	292200
535	L50.0	6.9	817.6	23.1	812.6	10.7	814.6	5.5	57.4	2.9	15.7	292200
536	L50.0	6.9	817.6	23.1	812.6	10.7	814.6	5.5	57.4	2.9	15.7	292200
537	L50.0	6.9	817.6	23.1	812.6	10.7	814.6	5.5	57.4	2.9	15.7	292200
538	L50.8	6.9	817.6	23.1	812.6	10.7	814.6	5.5	57.4	2.9	15.7	292200
539	L50.0	4.5	815.6	21.6	813.5	10	814.6	5.1	63.9	0.8	14	224400
540	L50.0	4.5	815.6	21.6	813.5	10	814.6	5.1	63.9	0.8	14	224400
541	L50.8	4.5	815.6	21.6	813.5	10	814.6	5.1	63.9	0.8	14	224400
542	L50.8	10.6	818.9	22.7	816.1	6	817.5	0.9	57.9	0.7	14	354000
543	L50.8	10.6	818.9	22.7	816.1	6	817.5	0.9	57.9	0.7	14	354000
544	L50.0	10.6	818.6	23.7	816.7	6.2	817.7	0	43.2	0.7	15.2	352800
545	L50.0	10.6	818.6	23.7	816.7	6.2	817.7	0	43.2	0.7	15.2	352800
546	L50.8	10.6	818.6	23.7	816.7	6.2	817.7	0	43.2	0.7	15.2	352800
547	L50.8	10.6	818.6	23.7	816.7	6.2	817.7	0	43.2	0.7	15.2	352800
548	L50.0	10.6	818.6	23.7	816.7	6.2	817.7	0	43.2	0.7	15.2	352800
549	L50.0	5.7	813.5	20.4	809.4	8.7	811.2	2.5	43.1	2.6	14.5	246000
550	L50.8	10.5	818.6	16.6	814.4	-0.2	816.2	0.2	51.1	0.9	8	354600
551	L50.0	10.5	818.6	16.6	814.4	-0.2	816.2	0.2	51.1	0.9	8	354600
552	L50.0	9.2	814.8	23.2	812.6	5.4	813.9	1.4	30.7	1.5	14.1	284400
553	L50.0	9.2	814.8	23.2	812.6	5.4	813.9	1.4	30.7	1.5	14.1	284400
554	L50.0	9.2	814.8	23.2	812.6	5.4	813.9	1.4	30.7	1.5	14.1	284400
555	L50.0	9.2	814.8	23.2	812.6	5.4	813.9	1.4	30.7	1.5	14.1	284400
556	L50.8	9.2	814.8	23.2	812.6	5.4	813.9	1.4	30.7	1.5	14.1	284400
557	L50.0	5.3	814.9	23.7	812.5	12.6	813.7	4.5	35.4	2	16.9	227400
558	L50.0	9.6	815.8	23.9	813.5	7.4	814.6	1.6	46	1.4	15.3	300600
559	L50.0	9.6	815.8	23.9	813.5	7.4	814.6	1.6	46	1.4	15.3	300600
560	L50.8	2.4	815.5	19.5	813.2	10.5	814.3	3.4	52.3	2.6	15.1	141000
561	L50.8	2.4	815.5	19.5	813.2	10.5	814.3	3.4	52.3	2.6	15.1	141000
562	L50.8	2.4	815.5	19.5	813.2	10.5	814.3	3.4	52.3	2.6	15.1	141000
563	L50.0	2.4	815.5	19.5	813.2	10.5	814.3	3.4	52.3	2.6	15.1	141000
564	L50.8	2.4	815.5	19.5	813.2	10.5	814.3	3.4	52.3	2.6	15.1	141000
565	L50.8	2.4	815.5	19.5	813.2	10.5	814.3	3.4	52.3	2.6	15.1	141000
566	L50.0	10.2	816.1	20.1	813.3	3.2	815	1	53.2	0.8	12.1	323400
567	L50.0	10.2	816.1	20.1	813.3	3.2	815	1	53.2	0.8	12.1	323400
568	L50.0	10	815.9	22.7	812.8	3.7	814.4	0	38.7	0.5	12.5	327000
569	L50.0	10	815.9	22.7	812.8	3.7	814.4	0	38.7	0.5	12.5	327000
570	L50.0	10.1	814.6	23.1	812.9	5.1	813.7	0	32.1	1.1	13.8	321000
571	L50.8	5.5	816.5	23.2	811.8	7.4	814.6	3.3	41.5	1	14.9	216000
572	L50.0	9.7	816.5	22.6	813.9	6.2	815.1	1	49.5	0.8	13.9	285000
573	L50.8	7.2	815.8	23.3	810.9	5.7	813.6	1.8	43.3	1.2	14.2	256200
574	L50.8	7.9	811.8	21.2	806.5	6.7	809.1	2.1	49.1	2	12.6	273600
575	L50.8	7.9	811.8	21.2	806.5	6.7	809.1	2.1	49.1	2	12.6	273600
576	L50.0	7.9	811.8	21.2	806.5	6.7	809.1	2.1	49.1	2	12.6	273600
577	L50.0	4.5	814.5	18	809	6.2	812	5.3	70.1	1.3	11.2	207600
578	L50.8	4.5	814.5	18	809	6.2	812	5.3	70.1	1.3	11.2	207600
579	L50.0	4.5	814.5	18	809	6.2	812	5.3	70.1	1.3	11.2	207600
580	L50.8	4.5	814.5	18	809	6.2	812	5.3	70.1	1.3	11.2	207600
581	L50.0	4.5	814.5	18	809	6.2	812	5.3	70.1	1.3	11.2	207600
582	L50.8	8.2	819.1	22.3	816.2	6.9	817.9	1.2	40	0.9	14.1	257400
583	L50.0	8.8	820.8	19.4	816.9	8.3	818.7	1.1	45.5	0.7	13.3	267000
584	L50.0	9.3	823.9	19.1	821.5	0.5	822.6	0	47.3	0.9	9.8	282600
585	L50.0	9.1	822.7	23.4	819.3	2.6	821.5	0	25.8	0.5	11.6	270600
586	L50.0	9.1	822.7	23.4	819.3	2.6	821.5	0	25.8	0.5	11.6	270600
587	L50.0	9.1	822.7	23.4	819.3	2.6	821.5	0	25.8	0.5	11.6	270600
588	L50.8	9	821	22.4	818.4	2.6	819.9	0	25.8	0.4	12	266400
589	L50.0	9	821	22.4	818.4	2.6	819.9	0	25.8	0.4	12	266400
590	L50.0	6.4	820.9	22	819.1	3.7	819.9	1.9	28.7	0.4	12	208800
591	L50.8	5.3	818.4	20.1	816.1	6.6	817.5	4.8	55.6	0.6	12.3	179400
592	L50.8	5.3	818.4	20.1	816.1	6.6	817.5	4.8	55.6	0.6	12.3	179400
593	L50.0	5.3	818.4	20.1	816.1	6.6	817.5	4.8	55.6	0.6	12.3	179400
594	L50.8	5.3	818.4	20.1	816.1	6.6	817.5	4.8	55.6	0.6	12.3	179400
595	L50.8	5.3	818.4	20.1	816.1	6.6	817.5	4.8	55.6	0.6	12.3	179400
596	L50.0	2.7	818.5	16.2	816.6	5.9	817.8	4.2	73.9	0.7	10	136800
597	L50.0	2.7	818.5	16.2	816.6	5.9	817.8	4.2	73.9	0.7	10	136800
598	L50.8	2.7	818.5	16.2	816.6	5.9	817.8	4.2	73.9	0.7	10	136800
599	L50.0	2.7	818.5	16.2	816.6	5.9	817.8	4.2	73.9	0.7	10	136800
600	L50.0	2.7	818.5	16.2	816.6	5.9	817.8	4.2	73.9	0.7	10	136800
601	L50.0	2.7	818.5	16.2	816.6	5.9	817.8	4.2	73.9	0.7	10	136800
602	L50.0	2.7	818.5	16.2	816.6	5.9	817.8	4.2	73.9	0.7	10	136800
603	L50.0	2.7	818.5	16.2	816.6	5.9	817.8	4.2	73.9	0.7	10	136800
604	L50.0	7.6	817.8	16.1	815.8	4.6	816.8	3.3	62.5	1.3	10	214800
605	L50.8	8.5	818.2	15.3	815.9	1.3	817	0.7	65.1	0.5	7.8	227400
606	L50.0	8.6	817.1	16.3	814.2	1.5	816	0.7	57.9	0.4	8.2	233400
607	L50.0	8.6	817.1	16.3	814.2	1.5	816	0.7	57.9	0.4	8.2	233400
608	L50.8	7	816.5	16.5	814.3	1.5	815.4	1.7	48.9	0.5	8	198600
609	L50.0	8.1	816.9	14.7	814.8	1.6	815.8	0.7	49.4	0.9	8.1	225600
610	L50.0	8.1	816.9	14.7	814.8	1.6	815.8	0.7	49.4	0.9	8.1	225600
611	L50.0	6	815.8	15.4	812.4	0.7	814.3	2	55.1	0.5	7.5	185400
612	L50.0	6	815.8	15.4	812.4	0.7	814.3	2	55.1	0.5	7.5	185400
613	L50.8	2.2	813.3	11.7	811.5	4	812.5	4.9	72.7	0.4	6.8	79800
614	L50.0	2.2	813.3	11.7	811.5	4	812.5	4.9	72.7	0.4	6.8	79800
615	L50.0	8.1	815.6	13.3	812.6	-1	814.6	1.3	64.3	0.7	5.8	218400
616	L50.0	8.1	815.6	13.3	812.6	-1	814.6	1.3	64.3	0.7	5.8	218400
617	L50.0	8.1	815.6	13.3	812.6	-1	814.6	1.3	64.3	0.7	5.8	218400
618	L50.0	2.5	813.7	11.3	809	0.6	811.6	4.7	61.1	1.5	6.5	110400
619	L50.8	2.5	813.7	11.3	809	0.6	811.6	4.7	61.1	1.5	6.5	110400
620	L50.0	6.5	816.1	7.3	806.8	-3.5	811.6	4.5	77.5	1.1	2.4	163800
621	L50.0	8.3	819.2	5.3	816.5	-8.2	817.9	0	71.2	0.4	-2.2	233400
622	L50.0	8.3	819.2	5.3	816.5	-8.2	817.9	0	71.2	0.4	-2.2	233400
623	L50.8	8.2	819	12.9	816.9	-2.8	818.1	0	54.4	0.2	3.7	201600
624	L50.8	8.2	819	12.9	816.9	-2.8	818.1	0	54.4	0.2	3.7	201600
625	L50.8	8	820.4	15.9	818.5	-2	819.4	0	56.1	0.4	5.4	206400
626	L50.0	8.1	820.6	17	818.6	-1.3	819.6	0	45.5	0.3	6	202200
627	L50.0	8.1	820.6	17	818.6	-1.3	819.6	0	45.5	0.3	6	202200
628	L50.0	8.1	820.6	17	818.6	-1.3	819.6	0	45.5	0.3	6	202200
629	L50.8	8.1	821.2	13.2	819.6	-2.2	820.2	0	47	0.9	5.2	203400
630	L50.0	8.1	821.2	13.2	819.6	-2.2	820.2	0	47	0.9	5.2	203400
631	L50.0	7.9	820.8	13.4	818.9	-2.8	819.8	0.7	44	0.4	3.9	174600
632	L50.0	7.9	820.8	13.4	818.9	-2.8	819.8	0.7	44	0.4	3.9	174600
633	L50.0	7.9	820.8	13.4	818.9	-2.8	819.8	0.7	44	0.4	3.9	174600
634	L50.8	7.9	819.5	13.8	816.7	-2.7	818.3	0.2	44	0.4	4	186000
635	L50.8	7.9	819.5	13.8	816.7	-2.7	818.3	0.2	44	0.4	4	186000
636	L50.8	7.8	818.9	14	817.3	-2.9	818.1	0	46.6	0.5	3.9	181200
637	L50.0	7.8	818.9	14	817.3	-2.9	818.1	0	46.6	0.5	3.9	181200
638	L50.0	7.8	818.9	14	817.3	-2.9	818.1	0	46.6	0.5	3.9	181200
639	L50.8	7.8	820.8	13.6	818.6	-2.4	819.6	0	53.3	0.4	4.3	183000
640	L50.0	7.8	820.8	13.6	818.6	-2.4	819.6	0	53.3	0.4	4.3	183000
641	L50.0	7.8	820.1	14	818	-3.2	819	0	46.8	0.6	3.9	183000
642	L50.8	7.9	821.6	9.9	819.3	-4.9	820.1	0	43.9	0.7	1.9	183600
643	L50.8	7.9	821.6	9.9	819.3	-4.9	820.1	0	43.9	0.7	1.9	183600
644	L50.8	7.9	821.6	9.9	819.3	-4.9	820.1	0	43.9	0.7	1.9	183600
645	L50.8	7.7	819.7	9.9	817.9	-6.1	818.8	0	44.2	0.3	0.6	181200
646	L50.0	7.8	819	9.6	815.4	-5.6	817.5	0	41.4	0.3	0.9	179400
647	L50.0	7.8	819	9.6	815.4	-5.6	817.5	0	41.4	0.3	0.9	179400
648	L50.0	7.8	819	9.6	815.4	-5.6	817.5	0	41.4	0.3	0.9	179400
649	L50.8	7.8	819	9.6	815.4	-5.6	817.5	0	41.4	0.3	0.9	179400
650	L50.0	7.6	815.4	10.1	812.3	-5.3	814.2	0	36	1	1	179400
651	L50.0	7.6	815.4	10.1	812.3	-5.3	814.2	0	36	1	1	179400
652	L50.0	0	814.1	4.1	811.4	1.3	813	6	90	0.9	2.5	12000
653	L50.8	0	814.1	4.1	811.4	1.3	813	6	90	0.9	2.5	12000
654	L50.0	0	813.5	4.3	809.6	1	811.3	6.4	96.7	0.6	2.3	25200
655	L50.8	0	813.5	4.3	809.6	1	811.3	6.4	96.7	0.6	2.3	25200
656	L50.8	0	814.2	3	810	-3.1	812.6	6.8	92.9	0.6	-0.2	10200
657	L50.8	0	814.2	3	810	-3.1	812.6	6.8	92.9	0.6	-0.2	10200
658	L50.0	1.5	816.3	0	813.2	-3.3	814.4	6.8	86.9	1.2	-1.7	21000
659	L50.8	1.5	816.3	0	813.2	-3.3	814.4	6.8	86.9	1.2	-1.7	21000
660	L50.0	5.5	818	0.8	816.4	-3.7	816.9	4.3	73.7	2.7	-2.2	103800
661	L50.0	6.4	816.5	1.8	812.1	-4.9	814.2	3.6	79.1	1.2	-1.6	148200
662	L50.0	6.4	816.5	1.8	812.1	-4.9	814.2	3.6	79.1	1.2	-1.6	148200
663	L50.0	6.4	816.5	1.8	812.1	-4.9	814.2	3.6	79.1	1.2	-1.6	148200
664	L50.0	6.4	816.5	1.8	812.1	-4.9	814.2	3.6	79.1	1.2	-1.6	148200
665	L50.0	4.2	812.2	1.3	808.1	-7.5	809.8	2.8	86.3	0.4	-4.3	121200
666	L50.0	4.2	812.2	1.3	808.1	-7.5	809.8	2.8	86.3	0.4	-4.3	121200
667	L50.0	0	813.9	-0.6	812.4	-5.6	813	6.3	84.8	0.2	-3.4	56400
668	L50.0	0.7	810.1	1.7	806.7	-4.5	808.1	7	89.8	0.2	-2.1	69000
669	L50.0	0	815.4	3.4	812.4	-0.5	813.7	6.8	89.7	0.3	1	81000
670	L50.8	3.9	818.8	4.8	815.5	-3.6	817.4	5	94.3	0.1	0.2	106200
671	L50.0	7.3	823	2.6	818.7	-9.5	820.6	0.3	88.8	0.1	-4.5	169200
672	L50.0	7.2	824.5	0.3	823.2	-11.2	823.8	0.5	82.6	0.2	-6.2	150600
673	L50.8	7.4	826.8	2.9	824.7	-9.8	825.5	0	76.7	0.1	-4.7	157200
674	L50.8	7.4	826.8	2.9	824.7	-9.8	825.5	0	76.7	0.1	-4.7	157200
675	L50.0	7.4	824.9	5.3	820.9	-7.5	822.7	0	74.9	0.2	-2.7	157800
676	L50.0	7.1	821	3.5	817.1	-7.4	819	0.7	67.4	0.3	-2.8	136200
677	L50.0	7.1	821	3.5	817.1	-7.4	819	0.7	67.4	0.3	-2.8	136200
678	L50.0	7.1	821	3.5	817.1	-7.4	819	0.7	67.4	0.3	-2.8	136200
679	L50.0	7.1	821	3.5	817.1	-7.4	819	0.7	67.4	0.3	-2.8	136200
680	L50.0	4.6	817.1	6.2	814.2	-6	815.6	1.9	63.8	0.4	-0.7	123600
681	L50.0	4.6	817.1	6.2	814.2	-6	815.6	1.9	63.8	0.4	-0.7	123600
682	L50.8	4.6	817.1	6.2	814.2	-6	815.6	1.9	63.8	0.4	-0.7	123600
683	L50.8	4.6	817.1	6.2	814.2	-6	815.6	1.9	63.8	0.4	-0.7	123600
684	L50.0	1	806.6	4.3	803.5	-0.2	804.7	6.8	69.8	0.9	1.2	61200
685	L50.8	0	805.9	1.9	802.1	-1.5	803.3	7.1	90.7	0.9	-0.2	55800
686	L50.0	0	809.8	0.2	806.1	-4.3	808.3	6.6	93.5	0.1	-2.2	21000
687	L50.8	0	809.8	0.2	806.1	-4.3	808.3	6.6	93.5	0.1	-2.2	21000
688	L50.0	0	812.8	3.2	810	-4	811.5	6.3	84	0.6	-1.3	45000
689	L50.0	0	812.8	3.2	810	-4	811.5	6.3	84	0.6	-1.3	45000
690	L50.0	6.3	815.6	5.8	813	-3.6	814.2	4.5	76.9	0.4	-0.1	139200
691	L50.8	7.3	813.2	1.5	811.4	-7.7	812.3	0.3	76.6	0.5	-3.3	169200

## Sheet: Yearly Meteorological Data
Date	Sunshine (hours)	Daily Max Actual Pressure (hPa)	Daily Max Temperature (°C)	Daily Min Actual Pressure (hPa)	Daily Min Temperature (°C)	Daily Average Actual Pressure (hPa)	Daily Average Cloudiness (8 Octa)	Daily Average Relative Humidity (%)	Daily Average Wind Speed (m/s)	Daily Average Temperature (°C)	Daily Total Global Insolation Radiation
2019-01-01	5.3	816.7	-2.8	813.1	-13.7	815.3	4.3	80.9	0.3	-8	63600
2019-01-02	2.7	814.9	-2.2	811.4	-16	812.9	5.7	76.7	0.3	-9	60000
2019-01-03	1.5	813	1.3	808.7	-6.2	810	6.7	81.1	0.5	-2.8	97200
2019-01-04	3.5	814.6	5.5	812.6	-4.7	813.6	5.4	73.2	2.2	0.2	129000
2019-01-05	2.6	814.1	4.7	809.4	0	811.9	5.6	67.5	1.8	1.5	136200
2019-01-06	0.4	809	1.7	799.1	-1.9	803.4	6.6	65.4	1.3	-0.3	70200
2019-01-07	4.8	809.2	0.9	798.8	-6.5	803.1	6	69	2.5	-2.1	154200
2019-01-08	0.8	809.5	2.9	801.2	-6.3	805.9	7	76.4	1.2	-3.4	101400
2019-01-09	0.4	809.8	-1.4	798.9	-11.7	802.3	6.7	74.1	2.1	-4.4	85800
2019-01-10	7	817.6	-8.2	810.6	-17.4	815.3	1	69.8	0.5	-13.1	165000
2019-01-11	7.5	818.6	-7.8	816.3	-20	817.3	1.3	69	0.4	-14.4	152400
2019-01-12	4.8	815.9	-6.2	809.6	-17.3	812.4	2.1	68.5	0.4	-12.9	125400
2019-01-13	3	809.4	0.6	802.3	-13.3	805.8	5.4	67.4	0.6	-6.9	134400
2019-01-14	1.8	805.2	-0.6	801.8	-8.2	803.1	6.8	83.7	0.4	-4.6	116400
2019-01-15	0	807.2	1.9	805.7	-7	806.4	6.5	75.7	1.1	-1.7	54600
2019-01-16	3.2	806.4	5.3	800	-1.5	803.5	6.6	66.6	1.9	0.8	156000
2019-01-17	0.3	807	-0.6	797.3	-8.8	801.3	6.9	83.2	1	-4.2	36000
2019-01-18	7.8	814.4	-7	807.7	-16.2	812	0.1	68.5	0.5	-12.1	97200
2019-01-19	7.4	815	-10.8	813.9	-19.9	814.4	0	68.1	0.4	-15.9	108600
2019-01-20	7.7	816.5	-8	815	-19.3	815.7	0	68.3	0.4	-15.1	121800
2019-01-21	7.5	816.1	-7.9	813.5	-18.6	815	0	65.9	0.3	-14.5	123000
2019-01-22	7.4	813.9	-4.8	811.7	-16.7	812.5	1	66.1	0.4	-11.3	157200
2019-01-23	1.5	813.5	-1.6	812.4	-13.2	812.9	3.7	73	0.4	-8	106800
2019-01-24	3	813.7	3.7	811.1	-9.4	812.5	5.6	75.8	0.6	-3.5	138000
2019-01-25	1.1	812.2	3.1	809.1	-2.7	810.4	6.5	79.4	0.5	-0.5	94800
2019-01-26	2.7	812.2	5.4	810.2	-4.7	811.3	5.4	71.9	1	-0.4	144000
2019-01-27	2.3	810.5	6.9	806.8	-1.1	808.4	6.4	74.1	2.4	1.4	132600
2019-01-28	3.3	807.8	1.1	804.1	-4.8	806.5	5.1	89.3	0.6	-1.6	141600
2019-01-29	7.9	814.4	3.5	804.1	-5.9	808.9	2.6	74.3	0.5	-1.9	207600
2019-01-30	2.3	815.6	0.7	812.5	-10.9	814.3	2.6	73.9	0.5	-5.9	148800
2019-01-31	0	812.8	1.1	811.3	-7	811.9	5.1	79.6	0.5	-3.1	65400
2019-02-01	0	812.2	2.7	809	-4	810.5	6.7	82.8	0.9	-1.2	64800
2019-02-02	6.6	814.4	0.2	810.1	-10.1	811.8	4.5	80.7	0.6	-5.2	157800
2019-02-03	8	818.2	-1.1	814.8	-13.7	816.7	1	75.7	0.4	-8.9	221400
2019-02-04	7.8	822.3	-5.7	818.5	-17	820.6	0	73.3	0.3	-11.6	186000
2019-02-05	8.2	823.3	-2.8	821.5	-15.7	822.3	1.3	69.9	0.3	-10.9	188400
2019-02-06	6.8	821.6	-1.3	818.7	-15.2	820.5	1.9	69.5	0.4	-9.3	201000
2019-02-07	0	819.2	1.8	812.8	-6.6	815.5	6.7	83.8	0.6	-2.3	54600
2019-02-08	0.4	813.7	2.7	810.6	-1.9	812.3	6.8	85.8	0.7	-0.5	116400
2019-02-09	0	811.1	1.9	809.4	-4.3	810.1	6.7	88.8	0.6	-1.4	120600
2019-02-10	0.1	811.9	1.6	810.6	-3.9	811.1	6.8	90.8	0.4	-1.8	99600
2019-02-11	0.8	812.6	1.4	810.8	-5.5	811.6	6.5	89.5	0.5	-2	103800
2019-02-12	8.6	815.4	-0.8	812.8	-11.6	813.7	0.2	76.6	0.5	-6.9	230400
2019-02-13	7.4	817.3	-3.5	815.5	-14.4	816.1	2	73.9	0.4	-9.3	188400
2019-02-14	6.5	816.5	-1.1	809.1	-13.9	813.2	2.8	73	0.5	-8.1	201600
2019-02-15	0	809.1	-0.1	806.5	-7.4	807.5	6.8	87.9	0.8	-4.2	47400
2019-02-16	2.2	811.9	0.7	807.8	-8.6	809.9	5.7	87.5	0.6	-4.4	136200
2019-02-17	8.7	813.1	0.4	811.5	-7.4	812.5	3.2	65.8	1.5	-3.5	262800
2019-02-18	8	813.1	2.5	807.8	-12.4	810.5	1.5	69.8	1.6	-5.6	265200
2019-02-19	8.9	813.9	0.1	808.1	-7.7	810.6	2.7	62.2	3.1	-3	279600
2019-02-20	8.9	815.2	-2.8	813.9	-14.2	814.5	0	65.2	0.5	-8.4	270600
2019-02-21	7.3	814.9	-2.1	813.5	-13.9	814.1	0.7	69.5	0.4	-8.8	224400
2019-02-22	8.6	814.1	0.7	811.3	-12.5	812.7	1.9	69.8	0.5	-6.2	260400
2019-02-23	1.5	816.5	2.9	812.4	-8.1	814.4	5.5	75.8	0.6	-2.6	184800
2019-02-24	8.7	816.9	0.7	816.1	-9.5	816.6	2.8	80	0.5	-4.2	276000
2019-02-25	9	817.5	-0.6	814.8	-12.8	816.5	0	77.9	0.4	-6.3	241200
2019-02-26	4.4	814.8	-0.2	801.9	-15.1	809.2	2.6	80.5	0.5	-6	184800
2019-02-27	0	801.1	1.7	796.1	-3.4	797.7	7	91.8	0.4	-1.6	22200
2019-02-28	2	798.6	-2.9	795.8	-7.5	797	6.8	87.4	1.2	-4.8	30600
2019-03-01	6.2	802.3	-1.7	798.8	-13.4	800.4	3.8	68.5	1.7	-7.1	102600
2019-03-02	6.7	803.6	2.3	802.7	-4.9	803.1	3.1	64.7	4.7	-2	319800
2019-03-03	0.8	808.8	2.2	802.9	-3.5	805.8	6.7	78.3	2.9	-1.1	190200
2019-03-04	2	811.2	-0.4	808.7	-10.3	809.6	3.7	79.3	0.4	-5	191400
2019-03-05	5.7	813.9	2.7	811.3	-11	812.9	3.7	77.5	0.4	-4.2	256800
2019-03-06	8.7	814.4	3.1	812.2	-7.4	813.6	2.6	74.5	0.5	-2	309600
2019-03-07	0	813.2	0.1	808.1	-5.1	810.3	6.4	83.9	0.7	-2.3	74400
2019-03-08	9.7	819.9	2.2	813.5	-9.7	816.9	1.6	69	1	-3.8	345600
2019-03-09	9.2	821.2	0.8	818.6	-12.1	820.3	0.5	75	0.5	-5.7	281400
2019-03-10	7.6	818.4	1.8	812.5	-9.8	815	1.1	75.3	0.4	-4.9	271800
2019-03-11	5.9	813.8	3.7	812.4	-8.8	813	2.3	74.5	0.5	-2.7	270000
2019-03-12	5.5	814.2	9	812.5	-3.3	813.5	3.3	68.7	1.3	1.9	279600
2019-03-13	0	813.5	6.8	809	1.7	811.2	5.8	65.7	2.5	3.9	121800
2019-03-14	0	809.2	5.4	806.8	0.5	807.9	6.3	75.5	1.6	2.8	99600
2019-03-15	0.2	807.1	5.4	806.1	-0.6	806.5	6.5	86.2	0.6	1.8	141600
2019-03-16	0.5	806.8	4.6	804.7	0	805.8	6.7	75.7	1.4	1.9	160200
2019-03-17	1.8	807.9	2.7	802.9	-4.5	804.9	4.4	81.6	1.1	-1.4	186600
2019-03-18	10.1	812.8	0	808.3	-10.2	811.2	0.9	59.4	1.3	-4.8	371400
2019-03-19	10.5	815.2	1.6	812.8	-10	814	0	60	0.7	-4.4	375600
2019-03-20	10.5	815.4	3.8	813.5	-8.5	814.3	1.8	61	0.5	-2.7	337200
2019-03-21	10.7	814.8	6	813.6	-6	814.2	0	65	0.6	-0.3	367800
2019-03-22	10.6	815.4	4.2	813.3	-5.7	814.3	0.1	66.2	0.6	-0.7	385800
2019-03-23	9.1	813.7	6.6	805.5	-6.9	810.1	2.6	64.4	1.5	-0.6	340800
2019-03-24	0.1	805.7	2.4	802.7	-4	804.3	6.5	78.1	1.6	-1.3	69000
2019-03-25	1.8	805.8	2.1	801.4	-5.5	803.6	5.4	74.3	2.5	-2.2	189000
2019-03-26	1.4	808.2	5.8	804.3	-1.8	806	6.3	80.8	1.5	0.9	224400
2019-03-27	7.9	811.1	9.2	807.7	-1.3	808.9	5.5	77.4	1.3	3	350400
2019-03-28	4.4	812.2	6.8	810.6	-1.3	811.3	6.5	80.4	1.3	2	276600
2019-03-29	0	811.9	1.1	807.3	-1.8	810	6.5	91.2	0.6	-0.2	79200
2019-03-30	0.2	810	2.7	807	-2.9	808.4	7	90.8	0.7	-1.2	59400
2019-03-31	0	810	3.1	806	-1.4	807.8	6.6	82.4	3.9	0.3	111600
2019-04-01	1.7	806.8	4.5	802.5	-1.2	804.1	6	84.3	1.8	1.5	197400
2019-04-02	0.8	807.5	6.3	803.2	0	804.5	7	88.5	2.1	1.4	144600
2019-04-03	3.6	810.6	6.5	807.8	-0.8	809.3	6	74.2	2.1	2.1	232800
2019-04-04	0.1	812.5	7.6	809.8	0.4	810.9	6.6	80.4	1.3	3	138600
2019-04-05	5.2	813.9	10	811.9	-1.2	812.8	4.8	74.2	0.7	3.6	251400
2019-04-06	0.4	812.4	7.5	809.8	0.3	811	5.8	76.6	0.7	4	133800
2019-04-07	8	812.6	12.7	810	-1.9	811.5	2	70.5	0.7	4.6	321600
2019-04-08	3	810.8	10.7	808.1	2.2	809.5	4.8	62.2	0.7	6.1	184200
2019-04-09	9.7	809	13.1	808.1	1.9	808.6	3	61.1	1.8	7.2	387600
2019-04-10	0.8	810.9	7.4	809.1	3.1	809.8	6.1	81.8	0.8	5	104400
2019-04-11	10	811.5	9.9	810.6	-2.8	811	3.2	61	2	5.4	406200
2019-04-12	5.6	813.6	11.3	811.8	-0.9	812.3	3.3	65.2	1.2	4.6	297600
2019-04-13	10.2	815	13.8	813.8	-1.5	814.3	1.9	62.4	0.9	5.9	390600
2019-04-14	4.8	814.9	14.3	810.1	0.7	812.5	3.3	52.7	1	7.4	273600
2019-04-15	4.1	812	14.3	808.5	0.2	810.3	6.5	65.9	1.9	7.2	278400
2019-04-16	0	810	7.6	805.9	3.6	808.3	7	80.9	1.6	4.9	83400
2019-04-17	0.7	807.3	5.7	801.7	0.1	804.2	6.5	88.1	0.7	2.6	161400
2019-04-18	4.2	809.8	8.8	807.6	0.2	808.8	6.5	81.6	1.2	3.4	259200
2019-04-19	1.2	809.6	7.6	805.7	0	807.4	6.1	82.2	0.9	2.3	169800
2019-04-20	1.5	807.6	6.9	806.4	-0.4	806.9	6.6	71.1	1.4	2	196200
2019-04-21	0.3	807.2	4.4	804.8	-1.3	805.8	6.6	85	1.7	1.6	180600
2019-04-22	1.6	810	4.8	804	0	806	6.9	79.8	2.7	1.5	221400
2019-04-23	0	819	4.8	810.5	-0.7	814.8	5.9	67.8	1	1.8	132000
2019-04-24	6.8	820.9	10.6	818.5	-2	819.6	4.2	53.3	0.9	4	379200
2019-04-25	12.3	819.8	10.9	817.9	-2.4	819	0.7	46.3	1	4.3	423600
2019-04-26	11.7	818.7	11.4	816	-1.7	817.5	0.9	45.3	1.5	5.9	400200
2019-04-27	11	817.1	13.7	813.8	-0.9	815.6	1.9	46.1	1	6.7	435000
2019-04-28	3.6	814.8	14.4	812.8	1.8	813.9	3.7	62.8	1.2	6.5	270000
2019-04-29	2.3	816.1	14.3	813.6	4.4	814.9	5.4	76.9	1.6	7.1	193800
2019-04-30	10.7	817.1	16.8	814.9	0	816.3	2.4	65.9	1.3	8.1	437400
2019-05-01	10.2	815.8	9.3	812.8	5.9	814.5	4.8	59.9	1.9	11	419400
2019-05-02	0.1	813.7	14	809.5	4.1	812.1	4.9	75.6	0.9	8.2	119400
2019-05-03	11.1	810.3	15	808.7	1.6	809.6	5.3	70.6	1.7	8.2	336000
2019-05-04	0.4	811.7	10.3	808.3	4.2	809.3	6.7	75.4	1.2	6.4	138000
2019-05-05	11.2	815.5	15.6	812.4	1.6	814	2.8	60.1	2.3	8.2	460800
2019-05-06	3.7	815.9	15	814.2	6.1	815.2	5.9	66.2	1.9	10	178800
2019-05-07	8.6	814.9	17.5	810.2	6.8	812.6	5.4	65.8	1.7	11.7	349200
2019-05-08	12	810.8	17.3	807.9	5.3	809.3	3.4	55.3	1.7	12	372600
2019-05-09	10.8	810.2	16.8	808.3	2.8	809.4	2.6	47.4	1.3	10.3	402000
2019-05-10	11.1	811.3	16.2	809.1	2.7	810.1	2.1	45.8	1.3	10.2	448200
2019-05-11	10.1	814.6	16.3	811.1	3.4	812.9	3.1	49	1.8	10.7	450600
2019-05-12	0.6	818.9	10.5	815	1.8	816.3	5.9	76.8	0.7	7.1	119400
2019-05-13	10.1	818.6	17.8	816.2	0.6	817.3	2.7	76.7	0.9	8.1	403200
2019-05-14	12.6	818	20.8	816.1	3.8	817.3	0.5	50.9	1	12.8	450000
2019-05-15	12.6	818.3	24	815.9	5.6	817.3	0	42.9	0.5	15	451200
2019-05-16	12.5	816.5	25	812.9	6.2	814.9	1.2	37	0.5	16.3	440400
2019-05-17	10.2	814.9	25.1	812.4	8.2	814	2.5	37.5	0.7	16.7	443400
2019-05-18	9.6	813.2	25.2	810.1	8.7	811.8	2.7	40.1	1.7	16.9	408000
2019-05-19	9.4	811.9	21.6	810.3	10.2	810.8	3.1	36.3	2.3	16.4	413400
2019-05-20	3.9	814.5	16.4	811.5	6	812.7	3.5	57.7	1.4	10.7	289200
2019-05-21	8.5	816.1	19.7	814.6	4.3	815.4	3.6	61.8	0.6	12	402600
2019-05-22	2.4	816.6	19.1	815	6.8	816	4.4	63.3	0.9	12.9	273600
2019-05-23	2.1	816.8	18.3	813.9	8.3	815.1	5	62.6	2.3	12.7	231600
2019-05-24	6.7	816.5	23.3	812.1	9.9	813.9	6.2	57.8	1.9	15.9	323400
2019-05-25	8.8	815	23.6	811.5	7.2	813.1	3.3	59.5	2.4	15	389400
2019-05-26	10	815.4	20.2	812.4	6.4	813.5	1.8	41.8	1.7	13.9	427800
2019-05-27	12.6	817.2	20.8	815.6	4.1	816.4	0.8	50.9	0.7	12.8	460800
2019-05-28	12.7	817.4	22.9	815.4	5.8	816.7	0.9	45.7	1	15.1	403200
2019-05-29	12.8	817.6	24.4	815.9	5.6	816.8	0	38.1	0.6	15.7	345600
2019-05-30	12.7	818.2	26.7	816.1	6.9	817.1	0.2	31.4	0.6	16.9	405000
2019-05-31	12.6	817.6	26.4	814.9	9.2	816.6	0.4	32.8	1.2	18.6	463200
2019-06-01	6	818.4	24.1	816.1	10.4	816.8	3	42.7	1.5	17.2	334200
2019-06-02	10.4	818.7	26.9	816.5	10	817.8	3.9	57.5	0.9	18.1	413400
2019-06-03	12.7	817.9	28.8	815.2	11.6	816.9	1.5	43	1.1	20.8	487200
2019-06-04	11	816.5	28.9	813.3	12.1	815.2	2.5	41	1.5	20.9	424200
2019-06-05	11	816.5	28.9	813.3	12.1	815.2	2.5	41	1.5	20.9	424200
2019-06-06	3.9	818.6	23.2	816	10.8	816.8	3.8	37.7	1.2	17	219000
2019-06-07	10.6	817.1	25.9	815.5	9.4	816.4	3	41.2	1.1	18	391200
2019-06-08	8.7	818	26.1	816.2	9.4	817.1	1.9	36.7	0.8	17.7	344400
2019-06-09	12.1	818.3	27.3	815.2	9.2	817.1	1.3	43.7	1.3	19	493800
2019-06-10	4.2	816.8	20.8	814.4	15.7	815.7	5	49.2	2.8	17.8	225600
2019-06-11	7.4	815	27.1	811.1	12.3	813.4	4.1	47.6	2	19.3	385800
2019-06-12	12.8	812.4	25.7	810.3	10.5	811.5	1	39	2.5	19.2	407400
2019-06-13	7	812.4	23.5	810.3	8.9	811.8	2.6	44.5	0.7	16.5	339600
2019-06-14	8.4	813.2	26.3	811.2	9.5	812.6	3.5	46.1	1.5	17.3	390000
2019-06-15	11	814.6	27.5	811.2	13.5	812.7	4.1	37.2	2.4	19.5	481800
2019-06-16	8.2	813.3	26.4	811.4	11.4	812.5	2.5	39	1.6	19.5	401400
2019-06-17	4.2	813.9	25.9	809.8	12.9	812	4.8	48.2	1.1	17.7	258600
2019-06-18	6.9	813.7	25.1	810.1	9.4	812	3.5	62.7	0.9	16.7	365400
2019-06-19	9	813.3	25.2	810.1	9.3	811.5	4	61.8	1	16.5	410400
2019-06-20	6.5	811.8	26.4	807.8	10	810.4	4.3	59.4	1.5	17.1	355200
2019-06-21	4.6	812.2	22.3	810.9	8.8	811.3	4.3	76.5	0.8	14.3	285600
2019-06-22	8.8	813.6	25.9	811.9	9.7	812.8	3.2	59.6	1	18	387600
2019-06-23	10.8	814.6	28.7	812.8	13	813.6	1.7	44.7	1.3	20.9	436800
2019-06-24	11	815.4	28.7	813.9	11.9	814.7	0.9	43.7	0.5	20.7	420000
2019-06-25	12.8	816.3	29.4	814.8	12.7	815.6	0.6	48.8	0.7	21.6	489600
2019-06-26	9.4	817.3	30	814.3	14.5	816.1	2.8	47.7	0.9	22.4	447600
2019-06-27	11.1	815.8	29.3	810.9	13.4	813.8	1.7	47.8	1.4	21.3	421800
2019-06-28	10	811.7	28.6	805.7	12.5	808.6	2	43.4	1.2	20.9	423600
2019-06-29	5.2	808.9	22.7	806.2	13.6	807.5	3.5	56.2	1.2	18.1	316200
2019-06-30	5.6	811.8	20.4	808.5	10.5	809.6	5.1	52.3	1.8	14.6	351000
2019-07-01	13.4	815.8	20.6	812.5	4.9	814.2	1.2	50.2	1.3	12.5	402000
2019-07-02	13.6	817.4	24.4	813	6.5	815.5	0	36.1	3.3	15.1	360000
2019-07-03	13.7	814.8	26.8	811.8	11	813.3	1.4	33.5	2.3	19.5	457200
2019-07-04	11.5	814.3	28.1	812.8	11.6	813.5	1.8	33	1.3	20.4	440400
2019-07-05	5.2	814.3	25.4	810.3	13.2	812.8	4.3	44.9	1.4	18.9	345600
2019-07-06	6.7	812.3	26	808.1	12	810.3	5.1	64.4	1.9	17	414000
2019-07-07	9.4	812.2	26.5	809.2	10	811	2.4	61.1	1.5	17.3	371400
2019-07-08	7.6	811.5	27.3	809.1	12.1	810.6	3.7	48.5	2.1	18.7	403800
2019-07-09	12	812.8	26.2	810.1	10.6	811.7	2	50	1.2	18.8	473400
2019-07-10	13.4	812.6	27.5	808.1	9.2	810.6	0.5	45.8	0.9	18.9	508200
2019-07-11	11.5	808.7	28.5	805.3	11.7	807.4	1.2	41.5	1.2	20.4	465600
2019-07-12	11.6	808.4	27.4	806.4	13.8	807.3	3.3	36.2	2.4	20.6	478800
2019-07-13	10.5	810.2	23.6	807.3	9.7	809	3.6	53.9	1.7	17.1	342000
2019-07-14	12.8	810.5	25.2	807.6	8.2	809.2	2.2	56.2	1.4	16.8	387600
2019-07-15	11.5	809.2	26.1	806.1	10.2	807.5	1.8	37.2	2.4	18.6	466200
2019-07-16	8.9	809.6	25	807.7	11.7	808.9	3.7	47	1.2	18.4	409800
2019-07-17	11	810	28.5	807.3	10.4	808.8	1.9	50.2	1.4	19.2	439200
2019-07-18	10.2	809.9	28	808.1	13	809	2.7	33.3	2.1	20.5	442200
2019-07-19	11.1	813.6	27.1	810.7	11.5	811.8	0.8	42.8	0.9	19.5	417000
2019-07-20	11.9	815.4	29.7	812.2	15.7	814.1	2.1	47.7	2.5	21.8	479400
2019-07-21	12.2	813.9	34.9	810.3	19.4	812.5	0.6	38.3	3.3	25.8	446400
2019-07-22	11.6	813.5	29.5	810	14.9	811.9	0.5	50.2	1.2	22.3	445800
2019-07-23	10.5	812.2	31.3	807.7	15.7	810.1	3	50	1.7	22.7	406800
2019-07-24	12.8	810.5	30.7	808.3	14	809.6	1	44.5	1.7	22.7	484200
2019-07-25	10.6	813	29.1	810.3	12.1	811.3	1.5	33.4	1.3	20.6	457200
2019-07-26	11.5	813.9	27.8	809.8	13.5	812.3	2.1	49.3	1.2	19.6	458400
2019-07-27	12.9	811.2	28.7	806.2	9.9	809.1	0	44.8	1.1	19.7	484200
2019-07-28	13	809	30	806.2	10.1	807.9	0.3	37	1.2	20.5	480600
2019-07-29	12.6	810.6	30.4	808.7	11.4	809.6	0.5	33.2	1.8	22.1	468600
2019-07-30	12.9	812.2	31.8	809.5	12.1	811.1	0.1	25.2	2	22.5	473400
2019-07-31	12.4	810.9	33.2	808.5	15.1	810.1	0.5	27.8	1.9	24.6	468000
2019-08-01	12.5	812.3	32.2	808.1	14	810.6	0.1	36.6	1.3	23.4	463409
2019-08-02	12.2	810.9	29	808.1	13.6	809.8	1.3	39.7	1.6	21.9	439279
2019-08-03	10.9	810.7	29	806.8	13.5	809.2	1.3	44	1.4	20.8	460531
2019-08-04	12	808.9	28.5	806	13.9	807.7	1.1	38.8	1.6	21.8	441695
2019-08-05	12.7	810.9	26.4	808.4	12.4	809.6	0.7	40.4	1.9	19.3	457722
2019-08-06	12.9	813	27	810.3	9.1	811.7	1.1	46.3	1.2	17.9	470626
2019-08-07	10.3	813.3	25.8	811.4	12.2	812.5	1.8	46.1	2	18.6	418818
2019-08-08	12.7	814.4	27.9	811.1	13.1	813.1	0.7	47.8	2.8	19.4	460311
2019-08-09	12.8	813.6	29.1	809.8	14.8	812.1	0	36.8	3.2	21.1	473034
2019-08-10	12.7	812.2	30.7	809.4	12.6	810.8	0	32.5	1.8	22.8	463053
2019-08-11	13.1	815.2	28.7	812.5	12.7	814	0.1	40.9	1.7	20.3	463393
2019-08-12	12.7	815.6	29.8	812.6	11.4	814.3	0	33.3	1.8	21	466380
2019-08-13	12.7	815.5	31.8	813	16.8	814.3	0	28.8	2.6	23.3	469444
2019-08-14	12.4	815.4	34.4	812.3	13	814	0	26	1.6	24.6	453939
2019-08-15	7.9	814.4	34.3	812.5	14.6	813.4	1.7	24.8	1.2	24.3	323955
2019-08-16	7.7	813.5	32.6	809	15.5	811.4	3.5	30.3	1.9	24.5	322264
2019-08-17	10.5	811.7	31.5	807.9	13.9	809.9	1.5	35.5	1.3	22.2	383305
2019-08-18	12.2	811.3	31.8	809.1	12.9	810	0.3	42.4	1.9	22.1	437102
2019-08-19	11	815.6	31.3	812	12.9	813.9	1.4	31	1.7	22.3	404681
2019-08-20	9.7	816.9	32.5	814.4	14.1	815.8	1.8	28.5	1.9	23.4	352610
2019-08-21	11.1	816.3	31.6	812.2	12.7	814.7	1.2	26.8	2.1	22.8	409003
2019-08-22	11.8	813.3	30.8	810.2	14.5	811.9	0.4	25.7	1.7	22.9	430278
2019-08-23	6.5	813.6	27.7	811.7	12.5	812.8	2.3	47	1.1	20.1	293548
2019-08-24	5.5	818.7	22.5	813.9	12.7	815.5	4.8	59.1	1.1	17.6	267890
2019-08-25	11.8	817.4	26.7	814.8	10.1	816.3	1.6	67.3	1	17.4	422985
2019-08-26	8.6	816.9	29.2	813.5	11.4	815.7	1.8	51.6	0.9	19.3	369972
2019-08-27	11	816.9	28	812.8	10.6	815	2.8	57.1	1.5	18.6	416084
2019-08-28	10.7	817.1	26.9	815.2	12	816.1	3.1	59.5	0.9	19	404616
2019-08-29	9.9	817.5	29	815	11.5	816.4	1.5	36.1	1.3	21.1	392774
2019-08-30	0.7	817.3	21.2	814.9	11.7	815.8	3.9	52.8	1.2	16.1	104612
2019-08-31	10.7	815.4	24.1	811.7	11.5	813.2	3.8	64.9	1.5	16.6	405567
2019-09-01	11.1	813.2	25.7	810.1	9.1	812	1	50.6	1.4	17.8	409800
2019-09-02	8.7	812.6	24.4	810	10.3	811.4	3	53	1.4	18.1	305400
2019-09-03	11.5	814.3	24.7	811.3	7.8	813.2	1	47.8	1.1	16.9	409200
2019-09-04	9.3	812.3	26.6	809	10.9	811.1	1.3	38.7	1.2	18.9	372600
2019-09-05	8.8	811.8	26.7	809.9	9.4	811	1.7	42.1	1.1	18.2	328800
2019-09-06	9	814.1	26.3	811.3	9	812.8	1.7	40.9	1.1	17.7	342600
2019-09-07	10.8	813	23.9	809.8	9.8	811.6	2.3	49.7	1	16.9	372000
2019-09-08	8.7	812.2	22.6	809.4	7.7	811.3	2.1	56.8	1.3	14.5	354600
2019-09-09	4.4	813.7	18.5	811.1	10.2	812.5	4.5	68.1	4.1	13	216600
2019-09-10	8.1	814.5	16.7	813	8.8	813.8	5	70.2	3.1	12	332400
2019-09-11	10.4	816.5	20.3	814.6	9.9	815.5	2.8	59	2.8	14	373200
2019-09-12	10.5	817.6	21.6	815.2	7.9	816.6	1.3	53.1	2.1	14.7	378000
2019-09-13	10.6	817.1	22.7	814.5	7.7	815.9	0.7	42.3	1.7	15.5	379800
2019-09-14	6.4	817.5	23.9	814.6	6.3	816.1	1.8	39.5	1.2	15.7	277800
2019-09-15	4.5	817.1	20.4	815	8.8	815.8	5	49.1	1	14.8	225600
2019-09-16	6.9	817.6	23.1	812.6	10.7	814.6	5.5	57.4	2.9	15.7	292200
2019-09-17	4.5	815.6	21.6	813.5	10	814.6	5.1	63.9	0.8	14	224400
2019-09-18	10.6	818.9	22.7	816.1	6	817.5	0.9	57.9	0.7	14	354000
2019-09-19	10.6	818.6	23.7	816.7	6.2	817.7	0	43.2	0.7	15.2	352800
2019-09-20	10.5	817.3	25.7	811.5	7	814.8	0	36.5	2.1	16.3	346200
2019-09-21	5.7	813.5	20.4	809.4	8.7	811.2	2.5	43.1	2.6	14.5	246000
2019-09-22	10.5	818.6	16.6	814.4	-0.2	816.2	0.2	51.1	0.9	8	354600
2019-09-23	10.8	816	21.4	812.8	1.6	814.9	0	41.5	0.7	10.8	344400
2019-09-24	10.7	815.9	22.2	812.9	3.9	814.4	0	31.5	1	13.1	342000
2019-09-25	9.2	814.8	23.2	812.6	5.4	813.9	1.4	30.7	1.5	14.1	284400
2019-09-26	5.3	814.9	23.7	812.5	12.6	813.7	4.5	35.4	2	16.9	227400
2019-09-27	9.6	815.8	23.9	813.5	7.4	814.6	1.6	46	1.4	15.3	300600
2019-09-28	2.4	815.5	19.5	813.2	10.5	814.3	3.4	52.3	2.6	15.1	141000
2019-09-29	10.2	816.1	20.1	813.3	3.2	815	1	53.2	0.8	12.1	323400
2019-09-30	10	815.9	22.7	812.8	3.7	814.4	0	38.7	0.5	12.5	327000
2019-10-01	10.1	814.6	23.1	812.9	5.1	813.7	0	32.1	1.1	13.8	321000
2019-10-02	10	817.8	24.1	814.6	5.1	816.4	0	38.9	0.4	14.1	313200
2019-10-03	5.5	816.5	23.2	811.8	7.4	814.6	3.3	41.5	1	14.9	216000
2019-10-04	9.7	816.5	22.6	813.9	6.2	815.1	1	49.5	0.8	13.9	285000
2019-10-05	7.2	815.8	23.3	810.9	5.7	813.6	1.8	43.3	1.2	14.2	256200
2019-10-06	7.9	811.8	21.2	806.5	6.7	809.1	2.1	49.1	2	12.6	273600
2019-10-07	4.5	814.5	18	809	6.2	812	5.3	70.1	1.3	11.2	207600
2019-10-08	6.3	819.1	20.5	815	8.9	817.4	4.3	46.7	3	14.8	193200
2019-10-09	4.6	821.2	21.7	818.8	8.2	820	2.5	51.7	1	14	168600
2019-10-10	9.1	821	23.7	817.3	6.1	819.5	0.9	47.6	0.9	14.2	248400
2019-10-11	8.2	819.1	22.3	816.2	6.9	817.9	1.2	40	0.9	14.1	257400
2019-10-12	8.8	820.8	19.4	816.9	8.3	818.7	1.1	45.5	0.7	13.3	267000
2019-10-13	9.3	823.9	19.1	821.5	0.5	822.6	0	47.3	0.9	9.8	282600
2019-10-14	9.3	824.7	21.5	821.7	1.2	823.4	0	26.8	0.5	10.5	274800
2019-10-15	9.1	822.7	23.4	819.3	2.6	821.5	0	25.8	0.5	11.6	270600
2019-10-16	9	821	22.4	818.4	2.6	819.9	0	25.8	0.4	12	266400
2019-10-17	6.4	820.9	22	819.1	3.7	819.9	1.9	28.7	0.4	12	208800
2019-10-18	7.4	819.8	20.6	816.9	6.7	818.7	2.2	48	0.8	13.4	237000
2019-10-19	5.3	818.4	20.1	816.1	6.6	817.5	4.8	55.6	0.6	12.3	179400
2019-10-20	2.7	818.5	16.2	816.6	5.9	817.8	4.2	73.9	0.7	10	136800
2019-10-21	3.3	818.2	14.3	816.5	7.5	817.4	6	80.9	1.6	9.6	143400
2019-10-22	0.4	817.1	11.6	815.8	7.8	816.4	6	74.9	1.8	9.4	72600
2019-10-23	7.6	817.8	16.1	815.8	4.6	816.8	3.3	62.5	1.3	10	214800
2019-10-24	8.5	818.2	15.3	815.9	1.3	817	0.7	65.1	0.5	7.8	227400
2019-10-25	8.6	817.1	16.3	814.2	1.5	816	0.7	57.9	0.4	8.2	233400
2019-10-26	7	816.5	16.5	814.3	1.5	815.4	1.7	48.9	0.5	8	198600
2019-10-27	8.1	816.9	14.7	814.8	1.6	815.8	0.7	49.4	0.9	8.1	225600
2019-10-28	6	815.8	15.4	812.4	0.7	814.3	2	55.1	0.5	7.5	185400
2019-10-29	2.2	813.3	11.7	811.5	4	812.5	4.9	72.7	0.4	6.8	79800
2019-10-30	4.2	815	13	813.1	3.6	813.8	4.5	76.8	1	7.2	141000
2019-10-31	8.1	815.6	13.3	812.6	-1	814.6	1.3	64.3	0.7	5.8	218400
2019-11-01	2.5	813.7	11.3	809	0.6	811.6	4.7	61.1	1.5	6.5	110400
2019-11-02	6.5	816.1	7.3	806.8	-3.5	811.6	4.5	77.5	1.1	2.4	163800
2019-11-03	8.3	819.2	5.3	816.5	-8.2	817.9	0	71.2	0.4	-2.2	233400
2019-11-04	8.4	821	8.4	819.3	-6.8	820	0	61.6	0.4	-0.4	221400
2019-11-05	8.2	820.2	9.7	818.2	-4.2	819.2	1.3	58.4	0.3	1.6	195600
2019-11-06	8.2	819	12.9	816.9	-2.8	818.1	0	54.4	0.2	3.7	201600
2019-11-07	8	819.5	14.8	818	-1.8	818.6	0	59.4	0.2	4.9	201000
2019-11-08	8	820.4	15.9	818.5	-2	819.4	0	56.1	0.4	5.4	206400
2019-11-09	8.1	820.6	17	818.6	-1.3	819.6	0	45.5	0.3	6	202200
2019-11-10	8.1	821.2	13.2	819.6	-2.2	820.2	0	47	0.9	5.2	203400
2019-11-11	8.1	821.9	14.4	818.7	-2.9	820.5	0.5	42.6	0.4	4.3	198000
2019-11-12	7.9	820.8	13.4	818.9	-2.8	819.8	0.7	44	0.4	3.9	174600
2019-11-13	7.9	819.5	13.8	816.7	-2.7	818.3	0.2	44	0.4	4	186000
2019-11-14	7.8	818.9	14	817.3	-2.9	818.1	0	46.6	0.5	3.9	181200
2019-11-15	7.8	820.8	13.6	818.6	-2.4	819.6	0	53.3	0.4	4.3	183000
2019-11-16	7.8	820.1	14	818	-3.2	819	0	46.8	0.6	3.9	183000
2019-11-17	7.9	821.6	9.9	819.3	-4.9	820.1	0	43.9	0.7	1.9	183600
2019-11-18	7.7	820.3	9.2	817.3	-6.1	819.3	0	47.7	0.3	0	175200
2019-11-19	7.7	819.7	9.9	817.9	-6.1	818.8	0	44.2	0.3	0.6	181200
2019-11-20	7.8	819	9.6	815.4	-5.6	817.5	0	41.4	0.3	0.9	179400
2019-11-21	7.6	815.4	10.1	812.3	-5.3	814.2	0	36	1	1	179400
2019-11-22	7.3	815.5	7.1	813.2	-5	814.4	0	38.5	0.7	1	163800
2019-11-23	4.3	817.9	6.2	815.8	-6.3	816.8	2.2	57.9	0.4	-0.5	118200
2019-11-24	5.8	817.9	7.4	815.9	-5.3	817	1.3	59.1	0.4	0.2	142200
2019-11-25	6.6	816.5	7.2	814.1	-4	815.5	2.5	57.1	0.2	0.4	136200
2019-11-26	2.8	815.8	6.7	813.7	-5.2	814.8	2.7	59.3	1.2	0.4	95400
2019-11-27	0	814.4	4.2	810.8	0.5	812.3	6.2	66.7	0.5	2.7	17400
2019-11-28	0	813.9	4.4	811.5	-0.1	812.7	6.8	93.3	0.1	1.5	78600
2019-11-29	5.2	815.2	6.6	813.3	-2.4	814.3	4.2	74.2	1.4	1.7	131400
2019-11-30	0	814.1	4.1	811.4	1.3	813	6	90	0.9	2.5	12000
2019-12-01	0	813.5	4.3	809.6	1	811.3	6.4	96.7	0.6	2.3	25200
2019-12-02	0	814.2	3	810	-3.1	812.6	6.8	92.9	0.6	-0.2	10200
2019-12-03	3.6	814.9	-1	813.3	-10.7	814.2	1.2	81.4	0.1	-5.9	41400
2019-12-04	0.3	813.9	0.2	811.8	-9.3	812.8	5.5	82.2	0.2	-5	41000
2019-12-05	1.5	816.3	0	813.2	-3.3	814.4	6.8	86.9	1.2	-1.7	21000
2019-12-06	5.5	818	0.8	816.4	-3.7	816.9	4.3	73.7	2.7	-2.2	103800
2019-12-07	6.4	816.5	1.8	812.1	-4.9	814.2	3.6	79.1	1.2	-1.6	148200
2019-12-08	4.2	812.2	1.3	808.1	-7.5	809.8	2.8	86.3	0.4	-4.3	121200
2019-12-09	3.6	812.9	-0.2	809.4	-8.1	811.1	4.5	90.8	0.2	-4.2	123600
2019-12-10	3.7	813.1	-2.9	811.4	-10.4	812.5	5.1	88.9	0.3	-6.9	108000
2019-12-11	0	813.9	-0.6	812.4	-5.6	813	6.3	84.8	0.2	-3.4	56400
2019-12-12	1.8	813.3	0.5	809.2	-11.1	811.7	4.4	81.9	0.3	-5.6	93600
2019-12-13	0.7	810.1	1.7	806.7	-4.5	808.1	7	89.8	0.2	-2.1	69000
2019-12-14	1.1	812.4	4.2	810.3	-2.3	811.4	6.2	81.2	0.6	0.3	68400
2019-12-15	0	815.4	3.4	812.4	-0.5	813.7	6.8	89.7	0.3	1	81000
2019-12-16	3.9	818.8	4.8	815.5	-3.6	817.4	5	94.3	0.1	0.2	106200
2019-12-17	7.3	823	2.6	818.7	-9.5	820.6	0.3	88.8	0.1	-4.5	169200
2019-12-18	7.2	824.5	0.3	823.2	-11.2	823.8	0.5	82.6	0.2	-6.2	150600
2019-12-19	7.4	826.8	2.9	824.7	-9.8	825.5	0	76.7	0.1	-4.7	157200
2019-12-20	7.4	824.9	5.3	820.9	-7.5	822.7	0	74.9	0.2	-2.7	157800
2019-12-21	7.1	821	3.5	817.1	-7.4	819	0.7	67.4	0.3	-2.8	136200
2019-12-22	4.6	817.1	6.2	814.2	-6	815.6	1.9	63.8	0.4	-0.7	123600
2019-12-23	1.6	815.2	6.3	811.1	-3.1	813.5	2.3	51.3	0.5	0.8	91800
2019-12-24	3.7	811.1	8	808.3	-1.4	809.8	3.1	49.8	1.2	2.3	126000
2019-12-25	6.7	808.7	6	805.1	0.7	807.3	4.2	50.3	1.6	2.8	172800
2019-12-26	1	806.6	4.3	803.5	-0.2	804.7	6.8	69.8	0.9	1.2	61200
2019-12-27	0	805.9	1.9	802.1	-1.5	803.3	7.1	90.7	0.9	-0.2	55800
2019-12-28	0	809.8	0.2	806.1	-4.3	808.3	6.6	93.5	0.1	-2.2	21000
2019-12-29	0	812.8	3.2	810	-4	811.5	6.3	84	0.6	-1.3	45000
2019-12-30	6.3	815.6	5.8	813	-3.6	814.2	4.5	76.9	0.4	-0.1	139200
2019-12-31	7.3	813.2	1.5	811.4	-7.7	812.3	0.3	76.6	0.5	-3.3	169200
